# Supplementary material for: Tetraaqua­tetrakis­{μ2-[1-(carb­oxylato­meth­yl)cyclo­hex­yl]methanaminium}bis(μ3-hydroxido)bis(nitrato-κ2 O,O′)tetrazinc(II)
Source: Acta Crystallogr Sect E Struct Rep Online. 2011 Apr 13;67(Pt 5):m573–4. doi: 10.1107/S1600536811011020 (PMC3089351; doi:10.1107/S1600536811011020)
Supplement: Supplementary file 1 [file e-67-0m573-sup1.cif]

##############################################################################
#                                                                            #
# This CIF contains the data in a paper accepted for publication in          #
# Acta Crystallographica Section E. It conforms to the requirements of       #
# Notes for Authors for Acta Crystallographica Section E, and has been       #
# peer reviewed under the auspices of the IUCr Commission on Journals.       #
#                                                                            #
# Full details of the Crystallographic Information File format               #
# are given in the paper "The Crystallographic Information File (CIF):       #
# a New Standard Archive File for Crystallography" by S. R. Hall, F. H.      #
# Allen and I. D. Brown [Acta Cryst. (1991), A47, 655-685].                  #
#                                                                            #
# The current version of the core CIF dictionary is obtainable from          #
# ftp://ftp.iucr.org/pub/cif_core.dic.                                       #
#                                                                            #
# Software is freely available for graphical display of the structure(s)     #
# in this CIF. For information consult the CIF software page                 #
# http://www.iucr.org/resources/cif/software.                                #
#                                                                            #
# This file may be used for bona fide research purposes within the           #
# scientific community so long as proper attribution is given to the journal # 
# article from which it was obtained.                                        #
#                                                                            #
##############################################################################
data_global
_audit_creation_method     'from SHELXL97 CIF and IUCr-template'
_journal_data_validation_number     ?
_journal_date_recd_electronic     2011-02-11
_journal_date_accepted     2011-03-24
_journal_name_full     'Acta Crystallographica, Section E'
_journal_year     2011
_journal_volume     67
_journal_issue      5
_journal_page_first     m573
_journal_page_last     m574
_journal_paper_category     QM
_journal_coeditor_code     EZ2233
_publ_contact_author_name     'Dr Elise de Vries'
_publ_contact_author_address
;
Molecular Science Institute
School of Chemistry
University of the Witwatersrand
PO WITS, 2050
Johannesburg
South Africa
;
_publ_contact_author_email     'ejc.devries@gmail.com'
_publ_contact_author_fax     '+27-11-717-6749'
_publ_contact_author_phone     '+27-11-717-6723'
_publ_section_title
;\
Tetraaquatetrakis{\m~2~-[1-\
(carboxylatomethyl)cyclohexyl]methanaminium}bis(\m~3~-\
hydroxido)bis(nitrato-\k^2^<i>O</i>,<i>O</i>')tetrazinc(II)
;
loop_
    _publ_author_name
    _publ_author_address
    'Elise J. C. de Vries'
;
Molecular Science Institute
School of Chemistry
University of the Witwatersrand
PO WITS, 2050
Johannesburg
South Africa
;
    'Caryn Gamble'
;
Molecular Science Institute
School of Chemistry
University of the Witwatersrand
PO WITS, 2050
Johannesburg
South Africa
;
    'Ahmed Shaikjee'
;
Molecular Science Institute
School of Chemistry
University of the Witwatersrand
PO WITS, 2050
Johannesburg
South Africa
;
data_I
_chemical_name_systematic
;
Tetraaquatetrakis{\m~2~-[1-
(carboxylatomethyl)cyclohexyl]methanaminium}bis(\m~3~-
hydroxido)bis(nitrato-\k^2^<i>O</i>,<i>O</i>')tetrazinc(II)
;
_chemical_name_common     ?
_chemical_formula_moiety     'C36 H78 N6 O20 Zn4 4+, 4N O3 -'
_chemical_formula_sum     'C36 H78 N10 O32 Zn4'
_chemical_formula_iupac
                           '[Zn4 (O H)2 (N O3)2 (C9 H17 N O2)4 (H2 O)4] (N O3)4'
_chemical_formula_weight     1424.64
_chemical_melting_point     ?
_symmetry_cell_setting     triclinic
_symmetry_space_group_name_H-M     'P -1'
_symmetry_space_group_name_Hall     '-P 1'
loop_
    _symmetry_equiv_pos_as_xyz
    'x, y, z'
    '-x, -y, -z'
_cell_length_a     10.0160(2)
_cell_length_b     11.3524(2)
_cell_length_c     14.2480(2)
_cell_angle_alpha     88.7400(10)
_cell_angle_beta     74.0210(10)
_cell_angle_gamma     67.2950(10)
_cell_volume     1430.28(4)
_cell_formula_units_Z     1
_cell_measurement_reflns_used     9598
_cell_measurement_theta_min     2.34
_cell_measurement_theta_max     28.32
_cell_measurement_temperature     173(2)
_exptl_crystal_description     plate
_exptl_crystal_colour     colourless
_exptl_crystal_size_max     0.51
_exptl_crystal_size_mid     0.30
_exptl_crystal_size_min     0.22
_exptl_crystal_density_diffrn     1.654
_exptl_crystal_density_meas     ?
_exptl_crystal_density_method     'not measured'
_exptl_crystal_F_000     740
_exptl_absorpt_coefficient_mu     1.758
_exptl_absorpt_correction_type     multi-scan
_exptl_absorpt_process_details     '(SADABS; Bruker, 2005)'
_exptl_absorpt_correction_T_min     0.4676
_exptl_absorpt_correction_T_max     0.6984
_exptl_special_details
;
Absorption corrections were made using the program <i>SADABS</i> (Sheldrick,
2004)
;
_diffrn_ambient_temperature     173(2)
_diffrn_radiation_type     MoK\a
_diffrn_radiation_wavelength     0.71073
_diffrn_radiation_source     'fine-focus sealed tube'
_diffrn_radiation_monochromator     'graphite'
_diffrn_measurement_device_type     'Bruker APEXII CCD'
_diffrn_measurement_method     '\f and \w scans'
_diffrn_detector_area_resol_mean     ?
_diffrn_reflns_number     21157
_diffrn_reflns_av_R_equivalents     0.0268
_diffrn_reflns_av_sigmaI/netI     0.0254
_diffrn_reflns_theta_min     1.49
_diffrn_reflns_theta_max     27.00
_diffrn_reflns_theta_full     27.00
_diffrn_measured_fraction_theta_max     1.000
_diffrn_measured_fraction_theta_full     1.000
_diffrn_reflns_limit_h_min     -12
_diffrn_reflns_limit_h_max     12
_diffrn_reflns_limit_k_min     -14
_diffrn_reflns_limit_k_max     14
_diffrn_reflns_limit_l_min     -18
_diffrn_reflns_limit_l_max     18
_diffrn_standards_number     ?
_diffrn_standards_interval_count     ?
_diffrn_standards_interval_time     ?
_diffrn_standards_decay_%     ?
_refine_special_details
;
Refinement of <i>F</i>^2^ against ALL reflections. The weighted <i>R</i>-factor
<i>wR</i> and goodness of fit <i>S</i> are based on <i>F</i>^2^, conventional
<i>R</i>-factors <i>R</i> are based on <i>F</i>, with <i>F</i> set to zero for
negative <i>F</i>^2^. The threshold expression of <i>F</i>^2^ >
\s(<i>F</i>^2^) is used only for calculating <i>R</i>-factors(gt) <i>etc</i>.
and is not relevant to the choice of reflections for refinement.
<i>R</i>-factors based on <i>F</i>^2^ are statistically about twice as large
as those based on <i>F</i>, and <i>R</i>- factors based on ALL data will be
even larger.
;
_reflns_number_total     6238
_reflns_number_gt     5401
_reflns_threshold_expression     >2sigma(I)
_refine_ls_structure_factor_coef     Fsqd
_refine_ls_matrix_type     full
_refine_ls_R_factor_all     0.0539
_refine_ls_R_factor_gt     0.0470
_refine_ls_wR_factor_gt     0.1223
_refine_ls_wR_factor_ref     0.1278
_refine_ls_goodness_of_fit_ref     1.046
_refine_ls_restrained_S_all     1.045
_refine_ls_number_reflns     6238
_refine_ls_number_parameters     363
_refine_ls_number_restraints     6
_refine_ls_hydrogen_treatment     constr
_refine_ls_weighting_scheme     calc
_refine_ls_weighting_details
         'calc w=1/[\s^2^(Fo^2^)+(0.0613P)^2^+3.8991P] where P=(Fo^2^+2Fc^2^)/3'
_atom_sites_solution_hydrogens     geom
_atom_sites_solution_primary     direct
_atom_sites_solution_secondary     difmap
_refine_ls_shift/su_max     0.013
_refine_ls_shift/su_mean     0.000
_refine_diff_density_max     1.538
_refine_diff_density_min     -1.415
_refine_ls_extinction_method     none
_refine_ls_extinction_coef     ?
loop_
    _atom_type_symbol
    _atom_type_description
    _atom_type_scat_dispersion_real
    _atom_type_scat_dispersion_imag
    _atom_type_scat_source
    'C' 'C' 0.0033 0.0016
                         'International Tables Vol C Tables 4.2.6.8 and 6.1.1.4'
    'H' 'H' 0.0000 0.0000
                         'International Tables Vol C Tables 4.2.6.8 and 6.1.1.4'
    'N' 'N' 0.0061 0.0033
                         'International Tables Vol C Tables 4.2.6.8 and 6.1.1.4'
    'O' 'O' 0.0106 0.0060
                         'International Tables Vol C Tables 4.2.6.8 and 6.1.1.4'
    'Zn' 'Zn' 0.2839 1.4301
                         'International Tables Vol C Tables 4.2.6.8 and 6.1.1.4'
_computing_data_collection     'APEX2 (Bruker, 2005)'
_computing_cell_refinement     'SAINT-NT (Bruker, 2005)'
_computing_data_reduction     'SAINT-NT (Bruker, 2005)'
_computing_structure_solution     'SHELXS97 (Sheldrick, 2008)'
_computing_structure_refinement     'SHELXL97 (Sheldrick, 2008)'
_computing_molecular_graphics
                                'X-SEED (Barbour, 2001; Atwood & Barbour, 2003)'
_computing_publication_material
                                'X-SEED (Barbour, 2001; Atwood & Barbour, 2003)'
loop_
    _atom_site_type_symbol
    _atom_site_label
    _atom_site_fract_x
    _atom_site_fract_y
    _atom_site_fract_z
    _atom_site_U_iso_or_equiv
    _atom_site_adp_type
    _atom_site_calc_flag
    _atom_site_refinement_flags
    _atom_site_occupancy
    _atom_site_symmetry_multiplicity
    _atom_site_disorder_assembly
    _atom_site_disorder_group
    Zn Zn1 -0.08278(4) 0.62842(3) 0.46097(3) 0.01972(11) Uani d . 1 1 . .
    O O1 -0.0166(3) 0.7519(2) 0.3682(2) 0.0336(6) Uani d . 1 1 B .
    N N1 -0.2171(4) 1.0031(3) 0.3320(3) 0.0435(8) Uani d . 1 1 . .
    H H1D -0.3130 1.0069 0.3452 0.065 Uiso calc R 1 1 . .
    H H1E -0.2199 1.0839 0.3362 0.065 Uiso calc R 1 1 . .
    H H1C -0.1728 0.9571 0.3763 0.065 Uiso calc R 1 1 . .
    C C1 0.0355(4) 0.9276(3) 0.2009(3) 0.0281(7) Uani d . 1 1 . .
    Zn Zn2 0.22789(4) 0.47355(4) 0.30465(3) 0.02482(12) Uani d . 1 1 . .
    H H6D -0.3494 0.7287 0.5512 0.15(4) Uiso d R 1 1 B .
    H H7C -0.1625 0.8249 0.5891 0.058(15) Uiso d R 1 1 . .
    H H7D -0.0066 0.7513 0.5868 0.08(2) Uiso d R 1 1 . .
    H H5C 0.1996 0.5382 0.4626 0.062(16) Uiso d R 1 1 . .
    H H6C -0.3895 0.8254 0.4791 0.13(3) Uiso d R 1 1 . .
    O O2 0.2232(3) 0.6464(2) 0.2767(2) 0.0358(6) Uani d . 1 1 B .
    N N2 -0.4080(3) 0.6146(3) 0.3453(2) 0.0302(6) Uani d . 1 1 B .
    H H2C -0.4994 0.6262 0.3879 0.045 Uiso calc R 1 1 . .
    H H2D -0.4041 0.6923 0.3327 0.045 Uiso calc R 1 1 . .
    H H2E -0.3333 0.5686 0.3722 0.045 Uiso calc R 1 1 . .
    C C2 0.0420(5) 1.0591(3) 0.1794(3) 0.0394(9) Uani d . 1 1 . .
    H H2A -0.0225 1.0997 0.1364 0.047 Uiso calc R 1 1 . .
    H H2B -0.0004 1.1148 0.2418 0.047 Uiso calc R 1 1 . .
    O O3 -0.1127(3) 0.5294(2) 0.34852(18) 0.0287(5) Uani d . 1 1 . .
    C C3 0.2008(6) 1.0517(4) 0.1306(4) 0.0465(11) Uani d . 1 1 . .
    H H3A 0.2631 1.0204 0.1762 0.056 Uiso calc R 1 1 . .
    H H3B 0.1962 1.1385 0.1156 0.056 Uiso calc R 1 1 . .
    O O4 0.1073(3) 0.4364(3) 0.23377(19) 0.0341(6) Uani d . 1 1 B .
    C C4 0.2743(6) 0.9621(4) 0.0362(3) 0.0498(11) Uani d . 1 1 . .
    H H4A 0.3799 0.9542 0.0083 0.060 Uiso calc R 1 1 . .
    H H4B 0.2189 0.9987 -0.0124 0.060 Uiso calc R 1 1 . .
    O O5 0.1376(2) 0.5004(2) 0.44675(17) 0.0212(4) Uani d . 1 1 . .
    C C5 0.2734(5) 0.8296(4) 0.0554(3) 0.0411(9) Uani d . 1 1 . .
    H H5A 0.3152 0.7751 -0.0076 0.049 Uiso calc R 1 1 . .
    H H5B 0.3391 0.7888 0.0976 0.049 Uiso calc R 1 1 . .
    O O6 -0.3136(3) 0.7413(2) 0.48426(19) 0.0302(5) Uani d . 1 1 . .
    C C6 0.1145(5) 0.8373(4) 0.1050(3) 0.0334(8) Uani d . 1 1 . .
    H H6A 0.1199 0.7502 0.1198 0.040 Uiso calc R 1 1 . .
    H H6B 0.0527 0.8677 0.0590 0.040 Uiso calc R 1 1 . .
    O O7 -0.0932(3) 0.7376(2) 0.5826(2) 0.0321(6) Uani d . 1 1 . .
    C C7 0.1148(4) 0.8735(3) 0.2808(3) 0.0295(7) Uani d . 1 1 B .
    H H7A 0.2222 0.8614 0.2559 0.035 Uiso calc R 1 1 . .
    H H7B 0.0671 0.9370 0.3391 0.035 Uiso calc R 1 1 . .
    C C8 0.1070(4) 0.7472(3) 0.3114(3) 0.0278(7) Uani d . 1 1 . .
    C C9 -0.1283(4) 0.9397(3) 0.2312(3) 0.0353(8) Uani d . 1 1 . .
    H H9A -0.1791 0.9893 0.1840 0.042 Uiso calc R 1 1 . .
    H H9B -0.1286 0.8529 0.2270 0.042 Uiso calc R 1 1 . .
    C C10 -0.2366(4) 0.5177(3) 0.1742(2) 0.0237(6) Uani d . 1 1 B .
    C C11 -0.2081(4) 0.6402(3) 0.1505(3) 0.0290(7) Uani d . 1 1 . .
    H H11A -0.2157 0.6844 0.2121 0.035 Uiso calc R 1 1 . .
    H H11B -0.1040 0.6161 0.1069 0.035 Uiso calc R 1 1 . .
    C C12 -0.3194(5) 0.7331(4) 0.1010(3) 0.0396(9) Uani d . 1 1 . .
    H H12A -0.4226 0.7653 0.1473 0.048 Uiso calc R 1 1 . .
    H H12B -0.2919 0.8075 0.0842 0.048 Uiso calc R 1 1 . .
    C C13 -0.3179(5) 0.6677(4) 0.0082(3) 0.0435(10) Uani d . 1 1 . .
    H H13A -0.3944 0.7285 -0.0203 0.052 Uiso calc R 1 1 . .
    H H13B -0.2175 0.6432 -0.0406 0.052 Uiso calc R 1 1 . .
    C C14 -0.3516(5) 0.5490(4) 0.0299(3) 0.0389(9) Uani d . 1 1 . .
    H H14A -0.3427 0.5051 -0.0322 0.047 Uiso calc R 1 1 . .
    H H14B -0.4568 0.5746 0.0724 0.047 Uiso calc R 1 1 . .
    C C15 -0.2431(4) 0.4568(4) 0.0807(3) 0.0326(8) Uani d . 1 1 . .
    H H15A -0.1404 0.4218 0.0339 0.039 Uiso calc R 1 1 . .
    H H15B -0.2736 0.3841 0.0982 0.039 Uiso calc R 1 1 . .
    C C16 -0.1039(4) 0.4168(3) 0.2054(3) 0.0312(8) Uani d . 1 1 . .
    H H16A -0.1408 0.3548 0.2418 0.037 Uiso calc R 1 1 B .
    H H16B -0.0240 0.3689 0.1451 0.037 Uiso calc R 1 1 . .
    C C17 -0.0319(4) 0.4651(3) 0.2677(2) 0.0256(7) Uani d . 1 1 B .
    C C18 -0.3875(4) 0.5441(4) 0.2524(3) 0.0297(7) Uani d . 1 1 . .
    H H18A -0.4709 0.5941 0.2248 0.036 Uiso calc R 1 1 B .
    H H18B -0.3957 0.4611 0.2675 0.036 Uiso calc R 1 1 . .
    O O1A 0.3312(7) 0.6003(6) 0.5027(5) 0.0231(14) Uiso d P 0.487(10) 1 A 3
    O O2A 0.1479(8) 0.7922(7) 0.5821(6) 0.0357(16) Uiso d P 0.487(10) 1 A 3
    O O3A 0.3675(8) 0.7772(7) 0.5194(5) 0.053(2) Uiso d P 0.487(10) 1 A 3
    N N3A 0.2773(8) 0.7269(8) 0.5350(6) 0.0244(17) Uiso d P 0.487(10) 1 A 3
    O O1D 0.3120(7) 0.6272(7) 0.4840(5) 0.0316(16) Uiso d P 0.513(10) 1 A 4
    O O2D 0.1653(7) 0.7624(6) 0.6064(5) 0.0304(14) Uiso d P 0.513(10) 1 A 4
    O O3D 0.3889(8) 0.7207(7) 0.5785(6) 0.060(2) Uiso d P 0.513(10) 1 A 4
    N N3D 0.2932(8) 0.7002(7) 0.5536(6) 0.0251(17) Uiso d P 0.513(10) 1 A 4
    O O1B 0.6378(5) 0.2233(5) 0.2221(4) 0.0333(13) Uiso d PD 0.537(7) 1 B 1
    O O2B 0.4562(6) 0.3503(6) 0.1739(4) 0.0597(19) Uiso d PD 0.537(7) 1 B 1
    O O3B 0.4324(6) 0.3401(6) 0.3257(3) 0.0548(19) Uiso d PD 0.537(7) 1 B 1
    N N5B 0.5111(8) 0.2971(7) 0.2415(5) 0.0284(15) Uiso d P 0.537(7) 1 B 1
    O O1E 0.6232(7) 0.1961(7) 0.1990(6) 0.0391(17) Uiso d P 0.463(7) 1 B 2
    O O2E 0.4354(7) 0.3790(6) 0.2182(5) 0.0358(16) Uiso d P 0.463(7) 1 B 2
    O O3E 0.4128(8) 0.2302(7) 0.3050(6) 0.052(2) Uiso d P 0.463(7) 1 B 2
    N N5E 0.4917(9) 0.2665(9) 0.2375(6) 0.0333(19) Uiso d P 0.463(7) 1 B 2
    O O1C 0.5177(11) -0.1170(9) 0.3201(7) 0.072(2) Uiso d P 0.548(7) 1 C -2
    O O2C 0.4870(8) -0.0027(6) 0.4501(5) 0.0575(19) Uiso d P 0.548(7) 1 C -2
    O O3C 0.2965(9) 0.0137(9) 0.3980(6) 0.072(2) Uiso d P 0.548(7) 1 C -2
    N N4C 0.4311(8) -0.0360(6) 0.3883(6) 0.0334(15) Uiso d P 0.548(7) 1 C -2
    O O1F 0.5650(7) -0.1201(6) 0.3312(5) 0.0359(16) Uiso d PD 0.452(7) 1 C 1
    O O2F 0.3302(8) -0.0551(10) 0.4016(8) 0.090 Uiso d PD 0.452(7) 1 C 1
    O O3F 0.4270(10) 0.0782(5) 0.3488(8) 0.090 Uiso d PD 0.452(7) 1 C 1
    N N4F 0.4427(11) -0.0271(10) 0.3500(9) 0.048(2) Uiso d P 0.452(7) 1 C 1
loop_
    _atom_site_aniso_label
    _atom_site_aniso_U_11
    _atom_site_aniso_U_22
    _atom_site_aniso_U_33
    _atom_site_aniso_U_12
    _atom_site_aniso_U_13
    _atom_site_aniso_U_23
    Zn1 0.01629(18) 0.01734(18) 0.0228(2) -0.00489(14) -0.00405(14) 0.00329(13)
    O1 0.0291(13) 0.0243(12) 0.0391(15) -0.0072(10) -0.0029(11) 0.0110(11)
    N1 0.0398(19) 0.0292(17) 0.046(2) -0.0079(15) 0.0030(16) -0.0007(15)
    C1 0.0355(19) 0.0163(15) 0.0281(17) -0.0071(14) -0.0070(15) 0.0030(13)
    Zn2 0.01772(19) 0.0238(2) 0.0265(2) -0.00436(15) -0.00230(15) 0.00454(15)
    O2 0.0307(13) 0.0254(13) 0.0400(15) -0.0058(11) -0.0013(11) 0.0105(11)
    N2 0.0205(14) 0.0341(16) 0.0308(16) -0.0091(12) -0.0016(12) -0.0033(12)
    C2 0.053(2) 0.0182(16) 0.036(2) -0.0098(16) -0.0021(18) 0.0067(14)
    O3 0.0200(11) 0.0299(13) 0.0305(13) -0.0043(10) -0.0061(10) -0.0058(10)
    C3 0.060(3) 0.0240(19) 0.051(3) -0.0201(19) -0.003(2) 0.0099(17)
    O4 0.0217(12) 0.0445(15) 0.0274(13) -0.0060(11) -0.0035(10) -0.0036(11)
    C4 0.055(3) 0.043(2) 0.039(2) -0.018(2) 0.002(2) 0.0120(19)
    O5 0.0187(10) 0.0199(10) 0.0265(12) -0.0089(9) -0.0071(9) 0.0052(9)
    C5 0.046(2) 0.033(2) 0.032(2) -0.0099(18) 0.0000(17) -0.0019(16)
    O6 0.0212(12) 0.0278(13) 0.0323(14) -0.0002(10) -0.0071(10) -0.0027(10)
    C6 0.040(2) 0.0271(17) 0.0289(18) -0.0081(15) -0.0104(16) -0.0003(14)
    O7 0.0291(13) 0.0258(12) 0.0380(14) -0.0072(10) -0.0093(11) -0.0040(10)
    C7 0.0379(19) 0.0247(16) 0.0286(18) -0.0152(15) -0.0099(15) 0.0066(13)
    C8 0.0304(18) 0.0249(16) 0.0272(17) -0.0104(14) -0.0080(14) 0.0087(13)
    C9 0.0336(19) 0.0225(17) 0.042(2) -0.0030(15) -0.0105(17) 0.0019(15)
    C10 0.0219(15) 0.0231(15) 0.0271(16) -0.0104(13) -0.0058(13) -0.0022(12)
    C11 0.0295(17) 0.0307(18) 0.0304(18) -0.0179(15) -0.0054(14) 0.0019(14)
    C12 0.051(2) 0.033(2) 0.040(2) -0.0197(18) -0.0175(19) 0.0102(16)
    C13 0.051(3) 0.050(2) 0.032(2) -0.022(2) -0.0153(19) 0.0107(18)
    C14 0.041(2) 0.049(2) 0.034(2) -0.0224(19) -0.0156(17) 0.0004(17)
    C15 0.0343(19) 0.0344(19) 0.0306(18) -0.0160(16) -0.0073(15) -0.0064(15)
    C16 0.0285(18) 0.0251(17) 0.0325(19) -0.0025(14) -0.0084(15) -0.0083(14)
    C17 0.0217(16) 0.0234(16) 0.0250(16) -0.0023(13) -0.0060(13) 0.0014(13)
    C18 0.0262(17) 0.0346(18) 0.0312(18) -0.0165(15) -0.0056(14) -0.0015(14)
_geom_special_details
;
All e.s.d.'s (except the e.s.d. in the dihedral angle between two l.s. planes)
are estimated using the full covariance matrix. The cell e.s.d.'s are taken
into account individually in the estimation of e.s.d.'s in distances, angles
and torsion angles; correlations between e.s.d.'s in cell parameters are only
used when they are defined by crystal symmetry. An approximate (isotropic)
treatment of cell e.s.d.'s is used for estimating e.s.d.'s involving l.s.
planes.
;
loop_
    _geom_bond_atom_site_label_1
    _geom_bond_atom_site_label_2
    _geom_bond_site_symmetry_2
    _geom_bond_distance
    _geom_bond_publ_flag
    Zn1 O1 . 2.075(2) y
    Zn1 O5 2_566 2.075(2) y
    Zn1 O5 . 2.077(2) y
    Zn1 O6 . 2.099(2) y
    Zn1 O7 . 2.109(3) y
    Zn1 O3 . 2.127(2) y
    Zn1 Zn1 2_566 3.1029(7) ?
    Zn1 Zn2 . 3.1412(5) ?
    O1 C8 . 1.262(4) ?
    N1 C9 . 1.490(5) ?
    N1 H1D . 0.9100 ?
    N1 H1E . 0.9100 ?
    N1 H1C . 0.9100 ?
    C1 C9 . 1.528(5) ?
    C1 C2 . 1.540(5) ?
    C1 C6 . 1.544(5) ?
    C1 C7 . 1.548(5) ?
    Zn2 O4 . 1.933(3) y
    Zn2 O5 . 1.954(2) y
    Zn2 O2 . 1.979(3) y
    Zn2 O2E . 1.979(7) y
    Zn2 O3B . 2.122(5) y
    Zn2 O2B . 2.440(6) ?
    O2 C8 . 1.260(4) ?
    N2 C18 . 1.485(4) ?
    N2 H2C . 0.9100 ?
    N2 H2D . 0.9100 ?
    N2 H2E . 0.9100 ?
    C2 C3 . 1.520(6) ?
    C2 H2A . 0.9900 ?
    C2 H2B . 0.9900 ?
    O3 C17 . 1.258(4) ?
    C3 C4 . 1.524(6) ?
    C3 H3A . 0.9900 ?
    C3 H3B . 0.9900 ?
    O4 C17 . 1.253(4) ?
    C4 C5 . 1.526(6) ?
    C4 H4A . 0.9900 ?
    C4 H4B . 0.9900 ?
    O5 Zn1 2_566 2.075(2) ?
    O5 H5C . 0.9537 ?
    C5 C6 . 1.522(6) ?
    C5 H5A . 0.9900 ?
    C5 H5B . 0.9900 ?
    O6 H6D . 0.9503 ?
    O6 H6C . 0.9812 ?
    C6 H6A . 0.9900 ?
    C6 H6B . 0.9900 ?
    O7 H7C . 0.9540 ?
    O7 H7D . 0.9559 ?
    C7 C8 . 1.513(5) ?
    C7 H7A . 0.9900 ?
    C7 H7B . 0.9900 ?
    C9 H9A . 0.9900 ?
    C9 H9B . 0.9900 ?
    C10 C18 . 1.534(5) ?
    C10 C11 . 1.537(5) ?
    C10 C15 . 1.542(5) ?
    C10 C16 . 1.550(5) ?
    C11 C12 . 1.531(5) ?
    C11 H11A . 0.9900 ?
    C11 H11B . 0.9900 ?
    C12 C13 . 1.525(6) ?
    C12 H12A . 0.9900 ?
    C12 H12B . 0.9900 ?
    C13 C14 . 1.516(6) ?
    C13 H13A . 0.9900 ?
    C13 H13B . 0.9900 ?
    C14 C15 . 1.524(6) ?
    C14 H14A . 0.9900 ?
    C14 H14B . 0.9900 ?
    C15 H15A . 0.9900 ?
    C15 H15B . 0.9900 ?
    C16 C17 . 1.513(5) ?
    C16 H16A . 0.9900 ?
    C16 H16B . 0.9900 ?
    C18 H18A . 0.9900 ?
    C18 H18B . 0.9900 ?
    O1A N3A . 1.365(10) ?
    O2A N3A . 1.217(10) ?
    O3A N3A . 1.214(10) ?
    O1D N3D . 1.233(9) ?
    O2D N3D . 1.224(9) ?
    O3D N3D . 1.210(10) ?
    O1B N5B . 1.177(7) ?
    O2B N5B . 1.266(7) ?
    O3B N5B . 1.228(7) ?
    O1E N5E . 1.218(10) ?
    O2E N5E . 1.240(11) ?
    O3E N5E . 1.239(11) ?
    O1C N4C . 1.225(11) ?
    O2C N4C . 1.297(9) ?
    O3C N4C . 1.212(10) ?
    O1F N4F . 1.233(12) ?
    O2F N4F . 1.312(12) ?
    O3F N4F . 1.144(12) ?
loop_
    _geom_angle_atom_site_label_1
    _geom_angle_atom_site_label_2
    _geom_angle_atom_site_label_3
    _geom_angle_site_symmetry_1
    _geom_angle_site_symmetry_3
    _geom_angle
    _geom_angle_publ_flag
    O1 Zn1 O5 . 2_566 177.11(9) n
    O1 Zn1 O5 . . 93.85(9) n
    O5 Zn1 O5 2_566 . 83.28(9) n
    O1 Zn1 O6 . . 92.92(10) n
    O5 Zn1 O6 2_566 . 89.95(10) n
    O5 Zn1 O6 . . 173.15(10) n
    O1 Zn1 O7 . . 89.88(11) n
    O5 Zn1 O7 2_566 . 89.98(10) n
    O5 Zn1 O7 . . 93.55(9) n
    O6 Zn1 O7 . . 87.50(10) n
    O1 Zn1 O3 . . 93.96(11) n
    O5 Zn1 O3 2_566 . 86.62(10) n
    O5 Zn1 O3 . . 95.10(9) n
    O6 Zn1 O3 . . 83.38(9) n
    O7 Zn1 O3 . . 170.27(10) n
    O1 Zn1 Zn1 . 2_566 135.46(7) n
    O5 Zn1 Zn1 2_566 2_566 41.67(6) ?
    O5 Zn1 Zn1 . 2_566 41.61(6) ?
    O6 Zn1 Zn1 . 2_566 131.61(8) ?
    O7 Zn1 Zn1 . 2_566 92.37(7) ?
    O3 Zn1 Zn1 . 2_566 91.15(7) ?
    O1 Zn1 Zn2 . . 70.09(7) ?
    O5 Zn1 Zn2 2_566 . 107.55(6) ?
    O5 Zn1 Zn2 . . 37.41(6) ?
    O6 Zn1 Zn2 . . 145.77(7) ?
    O7 Zn1 Zn2 . . 120.73(7) ?
    O3 Zn1 Zn2 . . 69.00(6) ?
    Zn1 Zn1 Zn2 2_566 . 70.725(14) ?
    C8 O1 Zn1 . . 135.0(2) ?
    C9 N1 H1D . . 109.5 ?
    C9 N1 H1E . . 109.5 ?
    H1D N1 H1E . . 109.5 ?
    C9 N1 H1C . . 109.5 ?
    H1D N1 H1C . . 109.5 ?
    H1E N1 H1C . . 109.5 ?
    C9 C1 C2 . . 110.3(3) ?
    C9 C1 C6 . . 105.8(3) ?
    C2 C1 C6 . . 108.6(3) ?
    C9 C1 C7 . . 112.0(3) ?
    C2 C1 C7 . . 109.0(3) ?
    C6 C1 C7 . . 111.0(3) ?
    O4 Zn2 O5 . . 113.77(10) n
    O4 Zn2 O2 . . 107.78(12) n
    O5 Zn2 O2 . . 100.42(10) n
    O4 Zn2 O2E . . 101.9(2) n
    O5 Zn2 O2E . . 133.7(2) n
    O2 Zn2 O2E . . 95.5(2) n
    O4 Zn2 O3B . . 125.86(18) n
    O5 Zn2 O3B . . 89.12(13) n
    O2 Zn2 O3B . . 115.6(2) n
    O2E Zn2 O3B . . 45.1(2) n
    O4 Zn2 O2B . . 89.76(16) n
    O5 Zn2 O2B . . 143.75(11) n
    O2 Zn2 O2B . . 97.72(18) n
    O2E Zn2 O2B . . 12.2(2) ?
    O3B Zn2 O2B . . 54.68(10) ?
    O4 Zn2 Zn1 . . 85.10(7) n
    O5 Zn2 Zn1 . . 40.23(6) n
    O2 Zn2 Zn1 . . 83.40(8) n
    O2E Zn2 Zn1 . . 172.9(2) ?
    O3B Zn2 Zn1 . . 129.32(11) ?
    O2B Zn2 Zn1 . . 174.83(13) ?
    C8 O2 Zn2 . . 122.3(2) ?
    C18 N2 H2C . . 109.5 ?
    C18 N2 H2D . . 109.5 ?
    H2C N2 H2D . . 109.5 ?
    C18 N2 H2E . . 109.5 ?
    H2C N2 H2E . . 109.5 ?
    H2D N2 H2E . . 109.5 ?
    C3 C2 C1 . . 113.6(3) ?
    C3 C2 H2A . . 108.8 ?
    C1 C2 H2A . . 108.8 ?
    C3 C2 H2B . . 108.8 ?
    C1 C2 H2B . . 108.8 ?
    H2A C2 H2B . . 107.7 ?
    C17 O3 Zn1 . . 136.7(2) ?
    C2 C3 C4 . . 111.1(4) ?
    C2 C3 H3A . . 109.4 ?
    C4 C3 H3A . . 109.4 ?
    C2 C3 H3B . . 109.4 ?
    C4 C3 H3B . . 109.4 ?
    H3A C3 H3B . . 108.0 ?
    C17 O4 Zn2 . . 123.8(2) ?
    C3 C4 C5 . . 110.9(3) ?
    C3 C4 H4A . . 109.5 ?
    C5 C4 H4A . . 109.5 ?
    C3 C4 H4B . . 109.5 ?
    C5 C4 H4B . . 109.5 ?
    H4A C4 H4B . . 108.1 ?
    Zn2 O5 Zn1 . 2_566 127.54(11) n
    Zn2 O5 Zn1 . . 102.36(10) n
    Zn1 O5 Zn1 2_566 . 96.72(9) n
    Zn2 O5 H5C . . 98.0 ?
    Zn1 O5 H5C 2_566 . 117.7 ?
    Zn1 O5 H5C . . 114.2 ?
    C6 C5 C4 . . 111.6(4) ?
    C6 C5 H5A . . 109.3 ?
    C4 C5 H5A . . 109.3 ?
    C6 C5 H5B . . 109.3 ?
    C4 C5 H5B . . 109.3 ?
    H5A C5 H5B . . 108.0 ?
    Zn1 O6 H6D . . 98.6 ?
    Zn1 O6 H6C . . 146.2 ?
    H6D O6 H6C . . 102.2 ?
    C5 C6 C1 . . 113.2(3) ?
    C5 C6 H6A . . 108.9 ?
    C1 C6 H6A . . 108.9 ?
    C5 C6 H6B . . 108.9 ?
    C1 C6 H6B . . 108.9 ?
    H6A C6 H6B . . 107.8 ?
    Zn1 O7 H7C . . 113.3 ?
    Zn1 O7 H7D . . 120.8 ?
    H7C O7 H7D . . 98.9 ?
    C8 C7 C1 . . 113.2(3) ?
    C8 C7 H7A . . 108.9 ?
    C1 C7 H7A . . 108.9 ?
    C8 C7 H7B . . 108.9 ?
    C1 C7 H7B . . 108.9 ?
    H7A C7 H7B . . 107.8 ?
    O2 C8 O1 . . 125.5(3) ?
    O2 C8 C7 . . 117.5(3) ?
    O1 C8 C7 . . 117.0(3) ?
    N1 C9 C1 . . 114.2(3) ?
    N1 C9 H9A . . 108.7 ?
    C1 C9 H9A . . 108.7 ?
    N1 C9 H9B . . 108.7 ?
    C1 C9 H9B . . 108.7 ?
    H9A C9 H9B . . 107.6 ?
    C18 C10 C11 . . 112.7(3) ?
    C18 C10 C15 . . 106.9(3) ?
    C11 C10 C15 . . 109.1(3) ?
    C18 C10 C16 . . 110.6(3) ?
    C11 C10 C16 . . 110.7(3) ?
    C15 C10 C16 . . 106.5(3) ?
    C12 C11 C10 . . 113.1(3) ?
    C12 C11 H11A . . 109.0 ?
    C10 C11 H11A . . 109.0 ?
    C12 C11 H11B . . 109.0 ?
    C10 C11 H11B . . 109.0 ?
    H11A C11 H11B . . 107.8 ?
    C13 C12 C11 . . 111.1(3) ?
    C13 C12 H12A . . 109.4 ?
    C11 C12 H12A . . 109.4 ?
    C13 C12 H12B . . 109.4 ?
    C11 C12 H12B . . 109.4 ?
    H12A C12 H12B . . 108.0 ?
    C14 C13 C12 . . 111.1(3) ?
    C14 C13 H13A . . 109.4 ?
    C12 C13 H13A . . 109.4 ?
    C14 C13 H13B . . 109.4 ?
    C12 C13 H13B . . 109.4 ?
    H13A C13 H13B . . 108.0 ?
    C13 C14 C15 . . 111.2(3) ?
    C13 C14 H14A . . 109.4 ?
    C15 C14 H14A . . 109.4 ?
    C13 C14 H14B . . 109.4 ?
    C15 C14 H14B . . 109.4 ?
    H14A C14 H14B . . 108.0 ?
    C14 C15 C10 . . 114.3(3) ?
    C14 C15 H15A . . 108.7 ?
    C10 C15 H15A . . 108.7 ?
    C14 C15 H15B . . 108.7 ?
    C10 C15 H15B . . 108.7 ?
    H15A C15 H15B . . 107.6 ?
    C17 C16 C10 . . 117.5(3) ?
    C17 C16 H16A . . 107.9 ?
    C10 C16 H16A . . 107.9 ?
    C17 C16 H16B . . 107.9 ?
    C10 C16 H16B . . 107.9 ?
    H16A C16 H16B . . 107.2 ?
    O4 C17 O3 . . 124.6(3) ?
    O4 C17 C16 . . 116.2(3) ?
    O3 C17 C16 . . 119.2(3) ?
    N2 C18 C10 . . 114.6(3) ?
    N2 C18 H18A . . 108.6 ?
    C10 C18 H18A . . 108.6 ?
    N2 C18 H18B . . 108.6 ?
    C10 C18 H18B . . 108.6 ?
    H18A C18 H18B . . 107.6 ?
    O3A N3A O2A . . 117.1(8) ?
    O3A N3A O1A . . 117.3(7) ?
    O2A N3A O1A . . 125.5(7) ?
    O3D N3D O2D . . 112.5(7) ?
    O3D N3D O1D . . 127.6(7) ?
    O2D N3D O1D . . 119.9(7) ?
    N5B O2B Zn2 . . 86.3(4) ?
    N5B O3B Zn2 . . 102.7(4) ?
    O1B N5B O3B . . 123.3(6) ?
    O1B N5B O2B . . 120.0(6) ?
    O3B N5B O2B . . 115.9(6) ?
    N5E O2E Zn2 . . 112.5(6) ?
    O1E N5E O2E . . 122.7(9) ?
    O1E N5E O3E . . 119.7(8) ?
    O2E N5E O3E . . 117.3(8) ?
    O3C N4C O1C . . 121.6(9) ?
    O3C N4C O2C . . 120.0(8) ?
    O1C N4C O2C . . 118.4(8) ?
    O3F N4F O1F . . 125.7(10) ?
    O3F N4F O2F . . 118.7(10) ?
    O1F N4F O2F . . 112.4(9) ?
loop_
    _geom_torsion_atom_site_label_1
    _geom_torsion_atom_site_label_2
    _geom_torsion_atom_site_label_3
    _geom_torsion_atom_site_label_4
    _geom_torsion_site_symmetry_1
    _geom_torsion_site_symmetry_2
    _geom_torsion_site_symmetry_3
    _geom_torsion_site_symmetry_4
    _geom_torsion
    _geom_torsion_publ_flag
    O5 Zn1 O1 C8 . . . . 9.3(4) ?
    O6 Zn1 O1 C8 . . . . -169.7(4) ?
    O7 Zn1 O1 C8 . . . . 102.8(4) ?
    O3 Zn1 O1 C8 . . . . -86.1(4) ?
    Zn1 Zn1 O1 C8 2_566 . . . 9.6(4) ?
    Zn2 Zn1 O1 C8 . . . . -20.1(3) ?
    O1 Zn1 Zn2 O4 . . . . -97.08(12) ?
    O5 Zn1 Zn2 O4 2_566 . . . 84.68(11) ?
    O5 Zn1 Zn2 O4 . . . . 136.68(13) ?
    O6 Zn1 Zn2 O4 . . . . -32.92(16) ?
    O7 Zn1 Zn2 O4 . . . . -174.51(12) ?
    O3 Zn1 Zn2 O4 . . . . 5.49(11) ?
    Zn1 Zn1 Zn2 O4 2_566 . . . 104.53(9) ?
    O1 Zn1 Zn2 O5 . . . . 126.23(13) ?
    O5 Zn1 Zn2 O5 2_566 . . . -52.01(14) ?
    O6 Zn1 Zn2 O5 . . . . -169.60(16) ?
    O7 Zn1 Zn2 O5 . . . . 48.81(13) ?
    O3 Zn1 Zn2 O5 . . . . -131.19(12) ?
    Zn1 Zn1 Zn2 O5 2_566 . . . -32.16(10) ?
    O1 Zn1 Zn2 O2 . . . . 11.49(12) ?
    O5 Zn1 Zn2 O2 2_566 . . . -166.75(11) ?
    O5 Zn1 Zn2 O2 . . . . -114.75(13) ?
    O6 Zn1 Zn2 O2 . . . . 75.65(16) ?
    O7 Zn1 Zn2 O2 . . . . -65.94(12) ?
    O3 Zn1 Zn2 O2 . . . . 114.06(12) ?
    Zn1 Zn1 Zn2 O2 2_566 . . . -146.91(9) ?
    O1 Zn1 Zn2 O3B . . . . 129.3(2) ?
    O5 Zn1 Zn2 O3B 2_566 . . . -48.9(2) ?
    O5 Zn1 Zn2 O3B . . . . 3.1(2) ?
    O6 Zn1 Zn2 O3B . . . . -166.5(3) ?
    O7 Zn1 Zn2 O3B . . . . 51.9(2) ?
    O3 Zn1 Zn2 O3B . . . . -128.1(2) ?
    Zn1 Zn1 Zn2 O3B 2_566 . . . -29.1(2) ?
    O4 Zn2 O2 C8 . . . . 72.0(3) ?
    O5 Zn2 O2 C8 . . . . -47.3(3) ?
    O2E Zn2 O2 C8 . . . . 176.3(3) ?
    O3B Zn2 O2 C8 . . . . -141.4(3) ?
    O2B Zn2 O2 C8 . . . . 164.2(3) ?
    Zn1 Zn2 O2 C8 . . . . -10.7(3) ?
    C9 C1 C2 C3 . . . . -169.1(4) ?
    C6 C1 C2 C3 . . . . -53.6(5) ?
    C7 C1 C2 C3 . . . . 67.5(4) ?
    O1 Zn1 O3 C17 . . . . 59.8(3) ?
    O5 Zn1 O3 C17 2_566 . . . -117.4(3) ?
    O5 Zn1 O3 C17 . . . . -34.5(3) ?
    O6 Zn1 O3 C17 . . . . 152.2(3) ?
    Zn1 Zn1 O3 C17 2_566 . . . -76.0(3) ?
    Zn2 Zn1 O3 C17 . . . . -7.2(3) ?
    C1 C2 C3 C4 . . . . 56.0(5) ?
    O5 Zn2 O4 C17 . . . . 21.5(3) ?
    O2 Zn2 O4 C17 . . . . -88.9(3) ?
    O2E Zn2 O4 C17 . . . . 171.3(3) ?
    O3B Zn2 O4 C17 . . . . 128.8(3) ?
    O2B Zn2 O4 C17 . . . . 173.0(3) ?
    Zn1 Zn2 O4 C17 . . . . -7.5(3) ?
    C2 C3 C4 C5 . . . . -55.2(5) ?
    O4 Zn2 O5 Zn1 . . . 2_566 60.31(17) ?
    O2 Zn2 O5 Zn1 . . . 2_566 175.16(14) ?
    O2E Zn2 O5 Zn1 . . . 2_566 -76.7(3) ?
    O3B Zn2 O5 Zn1 . . . 2_566 -69.0(2) ?
    O2B Zn2 O5 Zn1 . . . 2_566 -66.0(4) ?
    Zn1 Zn2 O5 Zn1 . . . 2_566 108.63(16) ?
    O4 Zn2 O5 Zn1 . . . . -48.32(13) ?
    O2 Zn2 O5 Zn1 . . . . 66.53(12) ?
    O2E Zn2 O5 Zn1 . . . . 174.6(3) ?
    O3B Zn2 O5 Zn1 . . . . -177.62(19) ?
    O2B Zn2 O5 Zn1 . . . . -174.7(3) ?
    O1 Zn1 O5 Zn2 . . . . -49.48(12) ?
    O5 Zn1 O5 Zn2 2_566 . . . 130.84(13) ?
    O7 Zn1 O5 Zn2 . . . . -139.60(11) ?
    O3 Zn1 O5 Zn2 . . . . 44.86(11) ?
    Zn1 Zn1 O5 Zn2 2_566 . . . 130.84(13) ?
    O1 Zn1 O5 Zn1 . . . 2_566 179.69(10) ?
    O5 Zn1 O5 Zn1 2_566 . . 2_566 0.0 ?
    O7 Zn1 O5 Zn1 . . . 2_566 89.57(10) ?
    O3 Zn1 O5 Zn1 . . . 2_566 -85.98(10) ?
    Zn2 Zn1 O5 Zn1 . . . 2_566 -130.84(13) ?
    C3 C4 C5 C6 . . . . 55.1(5) ?
    C4 C5 C6 C1 . . . . -55.2(5) ?
    C9 C1 C6 C5 . . . . 171.4(3) ?
    C2 C1 C6 C5 . . . . 52.9(4) ?
    C7 C1 C6 C5 . . . . -66.9(4) ?
    C9 C1 C7 C8 . . . . 54.5(4) ?
    C2 C1 C7 C8 . . . . 176.8(3) ?
    C6 C1 C7 C8 . . . . -63.5(4) ?
    Zn2 O2 C8 O1 . . . . 1.5(5) ?
    Zn2 O2 C8 C7 . . . . -177.1(2) ?
    Zn1 O1 C8 O2 . . . . 19.9(6) ?
    Zn1 O1 C8 C7 . . . . -161.4(3) ?
    C1 C7 C8 O2 . . . . 101.5(4) ?
    C1 C7 C8 O1 . . . . -77.2(4) ?
    C2 C1 C9 N1 . . . . -73.7(4) ?
    C6 C1 C9 N1 . . . . 169.0(3) ?
    C7 C1 C9 N1 . . . . 47.9(4) ?
    C18 C10 C11 C12 . . . . -66.4(4) ?
    C15 C10 C11 C12 . . . . 52.2(4) ?
    C16 C10 C11 C12 . . . . 169.1(3) ?
    C10 C11 C12 C13 . . . . -55.9(4) ?
    C11 C12 C13 C14 . . . . 56.2(5) ?
    C12 C13 C14 C15 . . . . -55.0(5) ?
    C13 C14 C15 C10 . . . . 54.1(5) ?
    C18 C10 C15 C14 . . . . 70.5(4) ?
    C11 C10 C15 C14 . . . . -51.7(4) ?
    C16 C10 C15 C14 . . . . -171.2(3) ?
    C18 C10 C16 C17 . . . . -87.8(4) ?
    C11 C10 C16 C17 . . . . 37.9(4) ?
    C15 C10 C16 C17 . . . . 156.4(3) ?
    Zn2 O4 C17 O3 . . . . 5.5(5) ?
    Zn2 O4 C17 C16 . . . . -174.2(2) ?
    Zn1 O3 C17 O4 . . . . 4.3(6) ?
    Zn1 O3 C17 C16 . . . . -176.0(2) ?
    C10 C16 C17 O4 . . . . -122.7(4) ?
    C10 C16 C17 O3 . . . . 57.6(5) ?
    C11 C10 C18 N2 . . . . -54.5(4) ?
    C15 C10 C18 N2 . . . . -174.4(3) ?
    C16 C10 C18 N2 . . . . 70.0(4) ?
    O4 Zn2 O2B N5B . . . . -132.7(5) ?
    O5 Zn2 O2B N5B . . . . -0.2(7) ?
    O2 Zn2 O2B N5B . . . . 119.4(5) ?
    O2E Zn2 O2B N5B . . . . 39.1(11) ?
    O3B Zn2 O2B N5B . . . . 3.5(5) ?
    O4 Zn2 O3B N5B . . . . 55.1(6) ?
    O5 Zn2 O3B N5B . . . . 174.2(5) ?
    O2 Zn2 O3B N5B . . . . -84.6(5) ?
    O2E Zn2 O3B N5B . . . . -13.7(5) ?
    O2B Zn2 O3B N5B . . . . -3.6(5) ?
    Zn1 Zn2 O3B N5B . . . . 172.2(4) ?
    Zn2 O3B N5B O1B . . . . 176.3(7) ?
    Zn2 O3B N5B O2B . . . . 6.4(9) ?
    Zn2 O2B N5B O1B . . . . -175.7(8) ?
    Zn2 O2B N5B O3B . . . . -5.4(8) ?
    O4 Zn2 O2E N5E . . . . -88.7(7) ?
    O5 Zn2 O2E N5E . . . . 51.7(7) ?
    O2 Zn2 O2E N5E . . . . 161.8(7) ?
    O3B Zn2 O2E N5E . . . . 40.8(6) ?
    O2B Zn2 O2E N5E . . . . -97.1(14) ?
    Zn2 O2E N5E O1E . . . . -172.9(7) ?
    Zn2 O2E N5E O3E . . . . 0.5(11) ?
loop_
    _geom_hbond_atom_site_label_D
    _geom_hbond_atom_site_label_H
    _geom_hbond_atom_site_label_A
    _geom_hbond_site_symmetry_A
    _geom_hbond_distance_DH
    _geom_hbond_distance_HA
    _geom_hbond_distance_DA
    _geom_hbond_angle_DHA
    _geom_hbond_publ_flag
    N1 H1C O1 1_555 0.91 2.23 2.918(4) 132 y
    N1 H1D O2C 1_465 0.91 2.18 3.003(9) 149 y
    N1 H1E O1B 1_465 0.91 2.57 3.015(6) 111 y
    N1 H1E O2D 2_576 0.91 2.25 3.090(8) 153 y
    N1 H1E O3D 2_576 0.91 2.31 3.037(8) 136 y
    N2 H2C O1D 1_455 0.91 2.00 2.906(8) 172 y
    N2 H2D O1C 1_465 0.91 2.02 2.884(9) 158 y
    N2 H2E O3 1_555 0.91 2.01 2.748(5) 138 y
    O5 H5C O1D 1_555 0.95 1.86 2.809(8) 173 y
    O6 H6C O2C 1_465 0.98 1.97 2.944(7) 170 y
    O6 H6C O2C 2_566 0.98 2.01 2.819(7) 138 y
    O6 H6D O3D 1_455 0.95 2.58 3.010(9) 108 y
    O6 H6D O3B 2_566 0.95 2.00 2.927(5) 163 y
    O7 H7C O3C 2_566 0.95 1.78 2.735(9) 178 y
    O7 H7D O2D 1_555 0.96 1.87 2.819(8) 173 y
_iucr_refine_instructions_details
;
TITL 8as_as29_s in P-1
CELL 0.71073 10.0160 11.3524 14.2480 88.740 74.021 67.295
ZERR 1.0000 0.0002 0.0002 0.0002 0.001 0.001 0.001
LATT 1
SFAC C H N O ZN
UNIT 36 78 10 32 4
MERG 2
OMIT -2 54
FMAP 2
GRID
PLAN 20
TEMP -100
SIZE 0.22 0.3 0.51
BOND
BOND   $H
CONF
HTAB
OMIT            5 2 1
BUMP 0.02
DFIX 2.115 0.001 O1B O2B
DFIX 2.115 0.001 O2B O3B
DFIX 2.115 0.001 O3B O1B
DFIX 2.115 0.001 O1F O2F
DFIX 2.115 0.001 O2F O3F
DFIX 2.115 0.001 O3F O1F
L.S. 20
ACTA
WGHT    0.061300    3.899100
FVAR       0.52656   0.53695   0.54842   0.51342
ZN1   5   -0.082775    0.628415    0.460972    11.00000    0.01629    0.01734 =
         0.02276    0.00329   -0.00405   -0.00489
O1    4   -0.016639    0.751886    0.368205    11.00000    0.02911    0.02431 =
         0.03908    0.01098   -0.00285   -0.00720
N1    3   -0.217128    1.003078    0.332038    11.00000    0.03983    0.02917 =
         0.04603   -0.00068    0.00301   -0.00786
AFIX  33
H1D   2   -0.313010    1.006947    0.345157    11.00000   -1.50000
H1E   2   -0.219877    1.083896    0.336236    11.00000   -1.50000
H1C   2   -0.172773    0.957093    0.376288    11.00000   -1.50000
AFIX   0
C1    1    0.035490    0.927575    0.200907    11.00000    0.03552    0.01627 =
         0.02813    0.00301   -0.00700   -0.00710
ZN2   5    0.227893    0.473545    0.304654    11.00000    0.01772    0.02384 =
         0.02645    0.00454   -0.00230   -0.00436
AFIX   3
H6D   2   -0.349357    0.728675    0.551164    11.00000    0.15470
H7C   2   -0.162507    0.824905    0.589124    11.00000    0.05846
H7D   2   -0.006557    0.751265    0.586804    11.00000    0.08097
H5C   2    0.199593    0.538245    0.462584    11.00000    0.06165
H6C   2   -0.389487    0.825425    0.479054    11.00000    0.13306
AFIX   0
O2    4    0.223155    0.646449    0.276699    11.00000    0.03065    0.02544 =
         0.03997    0.01048   -0.00127   -0.00576
N2    3   -0.408049    0.614622    0.345299    11.00000    0.02054    0.03410 =
         0.03078   -0.00329   -0.00158   -0.00908
AFIX  33
H2C   2   -0.499405    0.626192    0.387921    11.00000   -1.50000
H2D   2   -0.404064    0.692320    0.332700    11.00000   -1.50000
H2E   2   -0.333256    0.568602    0.372196    11.00000   -1.50000
AFIX   0
C2    1    0.042016    1.059125    0.179430    11.00000    0.05269    0.01818 =
         0.03601    0.00668   -0.00215   -0.00977
AFIX  23
H2A   2   -0.022470    1.099699    0.136448    11.00000   -1.20000
H2B   2   -0.000381    1.114833    0.241822    11.00000   -1.20000
AFIX   0
O3    4   -0.112694    0.529438    0.348516    11.00000    0.02004    0.02991 =
         0.03050   -0.00580   -0.00613   -0.00428
C3    1    0.200769    1.051724    0.130578    11.00000    0.05951    0.02403 =
         0.05079    0.00987   -0.00338   -0.02010
AFIX  23
H3A   2    0.263072    1.020376    0.176192    11.00000   -1.20000
H3B   2    0.196227    1.138523    0.115595    11.00000   -1.20000
AFIX   0
O4    4    0.107335    0.436445    0.233768    11.00000    0.02169    0.04452 =
         0.02742   -0.00361   -0.00352   -0.00599
C4    1    0.274337    0.962095    0.036181    11.00000    0.05501    0.04342 =
         0.03896    0.01203    0.00164   -0.01772
AFIX  23
H4A   2    0.379874    0.954172    0.008342    11.00000   -1.20000
H4B   2    0.218922    0.998730   -0.012370    11.00000   -1.20000
AFIX   0
O5    4    0.137550    0.500374    0.446749    11.00000    0.01873    0.01991 =
         0.02653    0.00524   -0.00714   -0.00894
C5    1    0.273376    0.829598    0.055397    11.00000    0.04580    0.03264 =
         0.03238   -0.00192    0.00005   -0.00990
AFIX  23
H5A   2    0.315175    0.775148   -0.007572    11.00000   -1.20000
H5B   2    0.339123    0.788830    0.097608    11.00000   -1.20000
AFIX   0
O6    4   -0.313594    0.741308    0.484265    11.00000    0.02121    0.02779 =
         0.03234   -0.00274   -0.00706   -0.00020
C6    1    0.114507    0.837299    0.105034    11.00000    0.03979    0.02715 =
         0.02889   -0.00027   -0.01037   -0.00807
AFIX  23
H6A   2    0.119877    0.750228    0.119771    11.00000   -1.20000
H6B   2    0.052726    0.867738    0.059036    11.00000   -1.20000
AFIX   0
O7    4   -0.093220    0.737604    0.582635    11.00000    0.02912    0.02579 =
         0.03802   -0.00395   -0.00927   -0.00716
C7    1    0.114781    0.873486    0.280823    11.00000    0.03793    0.02473 =
         0.02858    0.00663   -0.00991   -0.01521
AFIX  23
H7A   2    0.222187    0.861388    0.255853    11.00000   -1.20000
H7B   2    0.067124    0.936978    0.339137    11.00000   -1.20000
AFIX   0
C8    1    0.107016    0.747229    0.311361    11.00000    0.03038    0.02488 =
         0.02716    0.00869   -0.00798   -0.01040
C9    1   -0.128253    0.939705    0.231221    11.00000    0.03360    0.02245 =
         0.04185    0.00186   -0.01054   -0.00303
AFIX  23
H9A   2   -0.179075    0.989280    0.183964    11.00000   -1.20000
H9B   2   -0.128608    0.852900    0.227016    11.00000   -1.20000
AFIX   0
C10   1   -0.236641    0.517731    0.174241    11.00000    0.02187    0.02310 =
         0.02714   -0.00216   -0.00584   -0.01042
C11   1   -0.208126    0.640189    0.150524    11.00000    0.02955    0.03074 =
         0.03035    0.00189   -0.00545   -0.01795
AFIX  23
H11A  2   -0.215692    0.684435    0.212058    11.00000   -1.20000
H11B  2   -0.103953    0.616062    0.106873    11.00000   -1.20000
AFIX   0
C12   1   -0.319370    0.733111    0.101045    11.00000    0.05146    0.03266 =
         0.04019    0.01017   -0.01755   -0.01970
AFIX  23
H12A  2   -0.422592    0.765337    0.147259    11.00000   -1.20000
H12B  2   -0.291900    0.807480    0.084206    11.00000   -1.20000
AFIX   0
C13   1   -0.317893    0.667663    0.008208    11.00000    0.05106    0.05023 =
         0.03233    0.01074   -0.01527   -0.02161
AFIX  23
H13A  2   -0.394399    0.728461   -0.020345    11.00000   -1.20000
H13B  2   -0.217490    0.643217   -0.040613    11.00000   -1.20000
AFIX   0
C14   1   -0.351636    0.549019    0.029912    11.00000    0.04142    0.04882 =
         0.03413    0.00038   -0.01561   -0.02238
AFIX  23
H14A  2   -0.342688    0.505111   -0.032167    11.00000   -1.20000
H14B  2   -0.456764    0.574649    0.072395    11.00000   -1.20000
AFIX   0
C15   1   -0.243116    0.456832    0.080749    11.00000    0.03435    0.03441 =
         0.03060   -0.00636   -0.00733   -0.01602
AFIX  23
H15A  2   -0.140380    0.421780    0.033907    11.00000   -1.20000
H15B  2   -0.273643    0.384148    0.098212    11.00000   -1.20000
AFIX   0
C16   1   -0.103905    0.416817    0.205399    11.00000    0.02853    0.02510 =
         0.03255   -0.00834   -0.00845   -0.00250
AFIX  23
H16A  2   -0.140790    0.354819    0.241807    11.00000   -1.20000
H16B  2   -0.023992    0.368939    0.145111    11.00000   -1.20000
AFIX   0
C17   1   -0.031853    0.465114    0.267706    11.00000    0.02170    0.02338 =
         0.02501    0.00140   -0.00597   -0.00230
C18   1   -0.387525    0.544068    0.252441    11.00000    0.02621    0.03458 =
         0.03115   -0.00146   -0.00558   -0.01653
AFIX  23
H18A  2   -0.470917    0.594146    0.224831    11.00000   -1.20000
H18B  2   -0.395652    0.461122    0.267520    11.00000   -1.20000
PART 3
AFIX   0
O1A   4    0.331182    0.600284    0.502652   -41.00000    0.02305
O2A   4    0.147867    0.792203    0.582141   -41.00000    0.03568
O3A   4    0.367471    0.777214    0.519374   -41.00000    0.05328
N3A   3    0.277307    0.726887    0.535046   -41.00000    0.02442
PART 4
O1D   4    0.312031    0.627193    0.483963    41.00000    0.03162
O2D   4    0.165347    0.762354    0.606368    41.00000    0.03036
O3D   4    0.388885    0.720748    0.578543    41.00000    0.05994
N3D   3    0.293192    0.700191    0.553614    41.00000    0.02512
PART 1
O1B   4    0.637806    0.223255    0.222112    21.00000    0.03328
O2B   4    0.456236    0.350319    0.173947    21.00000    0.05971
O3B   4    0.432384    0.340132    0.325692    21.00000    0.05484
N5B   3    0.511124    0.297053    0.241474    21.00000    0.02835
PART 2
O1E   4    0.623183    0.196084    0.199026   -21.00000    0.03909
O2E   4    0.435428    0.379004    0.218246   -21.00000    0.03580
O3E   4    0.412771    0.230170    0.304975   -21.00000    0.05231
N5E   3    0.491688    0.266547    0.237486   -21.00000    0.03334
PART -2
O1C   4    0.517712   -0.117038    0.320082    31.00000    0.07228
O2C   4    0.486978   -0.002702    0.450142    31.00000    0.05748
O3C   4    0.296478    0.013672    0.398048    31.00000    0.07223
N4C   3    0.431132   -0.036005    0.388256    31.00000    0.03341
PART 1
O1F   4    0.564967   -0.120071    0.331232   -31.00000    0.03590
O2F   4    0.330189   -0.055054    0.401641   -31.00000   10.09000
O3F   4    0.426958    0.078195    0.348823   -31.00000   10.09000
N4F   3    0.442704   -0.027065    0.349975   -31.00000    0.04821
HKLF 4
REM  8as_as29_s in P-1
REM R1 =  0.0470 for   5401 Fo > 4sig(Fo)  and  0.0539 for all   6238 data
REM    364 parameters refined using      6 restraints
END
WGHT      0.0606      3.7986
REM Highest difference peak  1.538,  deepest hole -1.415,  1-sigma level  0.101
Q1    1   0.3319  0.0060  0.3502  11.00000  0.05    1.54
Q2    1   0.2744  0.0143  0.4425  11.00000  0.05    1.48
Q3    1   0.4835  0.0828  0.3544  11.00000  0.05    1.23
Q4    1   0.3413  0.8055  0.4858  11.00000  0.05    1.10
Q5    1   0.3750  0.0675  0.3411  11.00000  0.05    1.03
Q6    1   0.4903  0.3369  0.3518  11.00000  0.05    1.03
Q7    1   0.3974  0.3273  0.3126  11.00000  0.05    0.97
Q8    1   0.3852  0.7566  0.5501  11.00000  0.05    0.94
Q9    1   0.4247 -0.1155  0.3386  11.00000  0.05    0.87
Q10   1   0.4217  0.3232  0.2121  11.00000  0.05    0.80
Q11   1   0.1269  0.0159  0.5041  11.00000  0.05    0.74
Q12   1   0.4488  0.3964  0.1786  11.00000  0.05    0.69
Q13   1   0.5810 -0.0979  0.2975  11.00000  0.05    0.63
Q14   1   0.6562  0.2266  0.1837  11.00000  0.05    0.59
Q15   1   0.4043  0.6824  0.6004  11.00000  0.05    0.55
Q16   1  -0.2890  0.7913  0.4574  11.00000  0.05    0.49
Q17   1   0.5853  0.1688  0.1923  11.00000  0.05    0.49
Q18   1   0.1953  0.7055  0.6214  11.00000  0.05    0.48
Q19   1   0.5366  0.2907  0.2758  11.00000  0.05    0.47
Q20   1   0.6649  0.2192  0.2572  11.00000  0.05    0.45
;
