# Supplementary material for: Tetraaqua­tetrakis­{μ2-[1-(carb­oxylato­meth­yl)cyclo­hex­yl]methanaminium}bis(μ3-hydroxido)bis(nitrato-κ2 O,O′)tetrazinc(II)
Source: Acta Crystallogr Sect E Struct Rep Online. 2011 Apr 13;67(Pt 5):m573–4. doi: 10.1107/S1600536811011020 (PMC3089351; doi:10.1107/S1600536811011020)
Supplement: Supplementary file 2 [file e-67-0m573-Isup2.hkl]

# 
# h,k,l, Fc-squared, Fo-squared, sigma(Fo-squared) and status flag 
# 
data_I
_shelx_title ' 8as_as29_s in P-1' 
_shelx_refln_list_code          4 
_shelx_F_calc_maximum      182.83 
_exptl_crystal_F_000       740.00 
_reflns_d_resolution_high  0.7828 
 
loop_ 
 _symmetry_equiv_pos_as_xyz 
 'x, y, z' 
 '-x, -y, -z' 
 
_cell_length_a    10.0160 
_cell_length_b    11.3524 
_cell_length_c    14.2480 
_cell_angle_alpha  88.740 
_cell_angle_beta   74.021 
_cell_angle_gamma  67.295 
 
_shelx_F_squared_multiplier     1.000 
 
loop_ 
 _refln_index_h 
 _refln_index_k 
 _refln_index_l 
 _refln_F_squared_calc 
 _refln_F_squared_meas 
 _refln_F_squared_sigma 
 _refln_observed_status 
   1   0   0     3112.63     3449.31     49.23 o 
   2   0   0     2083.34     2350.90     44.32 o 
   3   0   0      360.09      328.07      6.58 o 
   4   0   0      190.92      290.44     20.49 o 
   5   0   0      952.22     1035.51     17.74 o 
   6   0   0     4241.14     3881.03     58.17 o 
   7   0   0     1649.10     1597.36     39.93 o 
   8   0   0      112.59      103.97      7.38 o 
   9   0   0     1404.68     1375.01     30.34 o 
  10   0   0      254.10      237.73     10.06 o 
  11   0   0      103.09      111.38      9.84 o 
 -10   1   0       51.62       37.88      9.14 o 
  -9   1   0     2475.48     2613.56     50.84 o 
  -8   1   0      966.38      908.31     21.63 o 
  -7   1   0     1632.96     1563.39     33.78 o 
  -6   1   0     2725.70     2717.93     49.19 o 
  -5   1   0     1567.56     1589.31     29.90 o 
  -4   1   0      518.93      456.33     10.67 o 
  -3   1   0     4891.35     5442.61     79.23 o 
  -2   1   0     2489.69     2560.25     37.75 o 
  -1   1   0      835.96      911.08     14.08 o 
   0   1   0    15956.14    15909.91    197.17 o 
   1   1   0     3637.32     3828.23     48.74 o 
   2   1   0     1946.23     1791.88     21.63 o 
   3   1   0     1832.79     1514.37     20.46 o 
   4   1   0        9.75        8.63      1.81 o 
   5   1   0     1145.19     1158.57     22.78 o 
   6   1   0     3154.35     3394.49     59.93 o 
   7   1   0     2117.50     2007.32     38.44 o 
   8   1   0       84.93      102.27      7.09 o 
   9   1   0        8.05        3.51      7.29 o 
  10   1   0       22.42       19.28      6.14 o 
  11   1   0      271.61      285.62     16.74 o 
 -10   2   0        1.27        2.14      6.53 o 
  -9   2   0     1572.91     1565.48     33.98 o 
  -8   2   0     1665.90     1603.56     28.76 o 
  -7   2   0       29.45       45.70      5.42 o 
  -6   2   0     1152.72     1105.56     23.17 o 
  -5   2   0       44.72       34.33      4.43 o 
  -4   2   0      128.57      157.10      6.05 o 
  -3   2   0    12938.20    14106.58    202.34 o 
  -2   2   0     7432.59     7590.16    109.79 o 
  -1   2   0     1548.03     1584.10     27.19 o 
   0   2   0     5356.79     5816.99     68.29 o 
   1   2   0    14248.50    15102.72    192.29 o 
   2   2   0      820.39      765.49      9.96 o 
   3   2   0      386.73      418.54      6.94 o 
   4   2   0     6182.63     5929.35     76.41 o 
   5   2   0     3585.54     3598.04     47.56 o 
   6   2   0     1201.98     1297.58     21.96 o 
   7   2   0     3121.27     3022.54     46.81 o 
   8   2   0      109.76      117.92      6.03 o 
   9   2   0       18.42        4.91      3.75 o 
  10   2   0      546.00      475.04     17.80 o 
  11   2   0      761.25      872.89     20.87 o 
 -10   3   0       24.77       37.12      8.32 o 
  -9   3   0      406.27      359.66     14.82 o 
  -8   3   0     2732.07     2801.23     53.38 o 
  -7   3   0      955.52      836.68     17.16 o 
  -6   3   0       39.70       24.37      3.88 o 
  -5   3   0      496.61      526.06     11.36 o 
  -4   3   0      657.21      622.63     10.48 o 
  -3   3   0     2433.29     2560.85     34.55 o 
  -2   3   0     5634.10     5305.91     87.47 o 
  -1   3   0      760.88      857.49     16.35 o 
   0   3   0      467.17      431.55      6.74 o 
   1   3   0     7523.92     7590.00     97.16 o 
   2   3   0      159.69      152.16      3.14 o 
   3   3   0      629.45      603.25     10.54 o 
   4   3   0     1711.31     1945.30     29.73 o 
   5   3   0     2453.25     2201.62     33.94 o 
   6   3   0      255.10      221.43      6.69 o 
   7   3   0      987.12      925.65     15.72 o 
   8   3   0      548.81      469.52     10.55 o 
   9   3   0       85.71      119.63      6.04 o 
  10   3   0      921.03      999.41     18.73 o 
  11   3   0      656.15      582.88     18.64 o 
  12   3   0      325.84      362.60     20.03 o 
  -9   4   0       63.83       48.29      8.32 o 
  -8   4   0     1060.32     1098.99     26.58 o 
  -7   4   0      362.24      290.34     13.50 o 
  -6   4   0       79.54      156.17      8.59 o 
  -5   4   0      186.35      120.35      5.25 o 
  -4   4   0     2209.26     2267.59     32.62 o 
  -3   4   0      502.53      675.48     15.39 o 
  -2   4   0     3058.76     3662.43     62.12 o 
  -1   4   0      629.68      379.46     10.20 o 
   0   4   0     3293.67     3296.15     43.35 o 
   1   4   0       47.43       41.04      2.90 o 
   2   4   0     7609.22     7538.40    124.74 o 
   3   4   0      398.45      442.52      8.63 o 
   4   4   0      429.04      391.05      7.12 o 
   5   4   0     3875.00     3993.52     58.95 o 
   6   4   0     2098.89     2197.16     34.49 o 
   7   4   0      101.37       95.37      4.86 o 
   8   4   0      719.92      721.16     15.14 o 
   9   4   0      294.12      249.35      8.94 o 
  10   4   0        1.14       -0.45      4.41 o 
  11   4   0      506.11      537.12     17.90 o 
  12   4   0      484.17      510.84     23.83 o 
  -8   5   0      378.49      368.67     15.14 o 
  -7   5   0      100.33       97.59      8.62 o 
  -6   5   0        0.46       -3.47      4.91 o 
  -5   5   0      473.56      581.98     16.14 o 
  -4   5   0     2008.73     2095.55     39.67 o 
  -3   5   0     1156.66     1039.62     21.90 o 
  -2   5   0      747.66      572.01     13.71 o 
  -1   5   0     1084.73     1292.58     24.90 o 
   0   5   0        8.61        8.16      1.54 o 
   1   5   0     1434.32     1756.92     24.35 o 
   2   5   0      261.26      213.66      5.91 o 
   3   5   0     5454.26     5261.68     68.73 o 
   4   5   0     1070.32      954.40     16.49 o 
   5   5   0      133.95      192.97      5.00 o 
   6   5   0      464.67      413.72      9.58 o 
   7   5   0       39.26       45.48      3.96 o 
   8   5   0      176.97      192.51      7.25 o 
   9   5   0     1206.14     1138.46     22.94 o 
  10   5   0      494.20      528.05     13.53 o 
  11   5   0       81.73       90.34      8.80 o 
  12   5   0      562.72      517.99     36.08 o 
  -8   6   0       91.51       77.94     11.54 o 
  -7   6   0       72.19       33.60      7.53 o 
  -6   6   0      511.18      568.44     17.57 o 
  -5   6   0      357.07      370.74     13.48 o 
  -4   6   0     2410.20     2334.50     44.21 o 
  -3   6   0      514.19      529.46     14.38 o 
  -2   6   0       37.25       59.03      5.18 o 
  -1   6   0     1166.75     1035.45     21.34 o 
   0   6   0       64.58       72.24      3.10 o 
   1   6   0      592.31      522.74     10.36 o 
   2   6   0     9008.33     9872.41    140.76 o 
   3   6   0    10535.04    10877.51    157.59 o 
   4   6   0       33.95       43.41      4.03 o 
   5   6   0       19.18       23.87      3.07 o 
   6   6   0       81.01       74.76      6.64 o 
   7   6   0      282.23      255.55      8.00 o 
   8   6   0        3.62        8.16      3.59 o 
   9   6   0     1725.31     1732.24     29.92 o 
  10   6   0      479.84      551.37     13.91 o 
  11   6   0       52.23       57.00      7.87 o 
  12   6   0      205.55      218.87     20.20 o 
  -7   7   0       29.74       17.30      7.92 o 
  -6   7   0      715.47      779.18     40.46 o 
  -5   7   0      174.34      235.73     11.45 o 
  -4   7   0      428.84      309.76     12.16 o 
  -3   7   0      929.13      977.25     31.87 o 
  -2   7   0       41.33       26.62      4.95 o 
  -1   7   0      143.09      120.19      6.91 o 
   0   7   0     2505.09     2494.49     40.53 o 
   1   7   0     3033.71     2942.03     44.77 o 
   2   7   0       68.06       80.69      4.24 o 
   3   7   0     3130.32     3093.23     46.97 o 
   4   7   0     1227.32     1124.37     17.40 o 
   5   7   0        2.17       -2.82      2.87 o 
   6   7   0       41.68       24.66      5.20 o 
   7   7   0     1272.14     1439.36     24.91 o 
   8   7   0      746.29      729.62     15.35 o 
   9   7   0      797.71      776.76     16.67 o 
  10   7   0      285.38      288.92     12.52 o 
  11   7   0       17.22       19.21      7.22 o 
  12   7   0       11.33       10.57      9.80 o 
  -6   8   0      340.89      290.00     13.81 o 
  -5   8   0      744.08      886.02     38.57 o 
  -4   8   0        9.36       41.38      6.81 o 
  -3   8   0       21.37        8.69      5.66 o 
  -2   8   0        1.72        0.51      4.77 o 
  -1   8   0      125.57       97.31      8.19 o 
   0   8   0     3370.74     3458.59     59.10 o 
   1   8   0     3713.73     3638.08     55.10 o 
   2   8   0      144.38      129.96      5.58 o 
   3   8   0      635.72      579.26     12.55 o 
   4   8   0      350.16      408.90     11.64 o 
   5   8   0       29.85       31.27      6.88 o 
   6   8   0      838.50      803.42     16.14 o 
   7   8   0     2053.81     2102.17     34.51 o 
   8   8   0     1343.87     1310.84     24.44 o 
   9   8   0      171.03      182.81      8.27 o 
  10   8   0      689.04      627.63     18.41 o 
  11   8   0       24.93       72.71      8.49 o 
  12   8   0       77.73       39.78     11.39 o 
  -5   9   0      948.54      890.27     24.83 o 
  -4   9   0      185.65      187.24     11.70 o 
  -3   9   0        9.80       10.69      6.25 o 
  -2   9   0      180.79      152.71      9.88 o 
  -1   9   0      405.74      399.07     13.51 o 
   0   9   0      672.09      585.58     16.10 o 
   1   9   0     4301.47     4255.06     64.36 o 
   2   9   0      635.49      701.38     14.62 o 
   3   9   0       99.08       59.42      4.80 o 
   4   9   0       45.85       63.96      4.27 o 
   5   9   0       12.12       16.84      4.23 o 
   6   9   0        7.53        4.49      3.70 o 
   7   9   0      333.16      352.63     10.35 o 
   8   9   0     1853.67     1781.88     30.76 o 
   9   9   0      232.85      235.59     11.35 o 
  10   9   0       67.82       87.58      8.47 o 
  11   9   0        4.42       18.62      7.21 o 
  -4  10   0       12.89        5.10      7.38 o 
  -3  10   0      143.12      181.49     11.15 o 
  -2  10   0      657.86      629.12     18.97 o 
  -1  10   0     2608.02     2646.80     50.75 o 
   0  10   0      775.79      565.10     16.60 o 
   1  10   0      527.87      455.14     18.62 o 
   2  10   0      961.84      835.81     17.10 o 
   3  10   0       62.14      106.04      5.99 o 
   4  10   0        8.34       14.01      3.69 o 
   5  10   0      416.16      337.67     10.41 o 
   6  10   0      560.16      611.59     14.48 o 
   7  10   0      373.45      348.35     10.91 o 
   8  10   0     1280.78     1454.36     26.70 o 
   9  10   0      589.72      495.20     18.13 o 
  10  10   0       25.92       47.84      7.88 o 
  11  10   0      172.61      155.08     16.31 o 
  -3  11   0        4.80        5.43      7.62 o 
  -2  11   0      225.46      236.20     14.06 o 
  -1  11   0      741.35      737.55     21.64 o 
   0  11   0      735.65      760.45     21.04 o 
   1  11   0       37.45       29.93      6.57 o 
   2  11   0      352.37      390.34     14.19 o 
   3  11   0      126.07      145.96      8.58 o 
   4  11   0      168.46      177.27      8.61 o 
   5  11   0     1182.76     1257.79     27.73 o 
   6  11   0     1468.45     1305.95     24.87 o 
   7  11   0        2.84        8.16      5.00 o 
   8  11   0      220.05      223.79      9.26 o 
   9  11   0       54.15       66.39      8.23 o 
  10  11   0       54.26       47.14      8.00 o 
  11  11   0      166.84      179.37     24.76 o 
  -2  12   0       22.93       37.07      8.75 o 
  -1  12   0      269.13      238.19     12.93 o 
   0  12   0      431.33      411.80     15.98 o 
   1  12   0       45.22       52.72      9.06 o 
   2  12   0        0.96       -2.70      6.09 o 
   3  12   0      383.70      319.94     34.06 o 
   4  12   0      287.19      271.74     10.41 o 
   5  12   0      337.53      330.29     16.47 o 
   6  12   0     1409.16     1370.20     26.44 o 
   7  12   0       52.69       41.91      6.26 o 
   8  12   0        8.96       14.27      6.63 o 
   9  12   0       97.71       97.68      9.42 o 
  10  12   0       99.85      107.97     10.20 o 
   0  13   0      159.22      171.29     12.04 o 
   1  13   0       13.30       -0.82      7.03 o 
   2  13   0      223.63      237.67     12.63 o 
   3  13   0      977.60     1072.70     27.13 o 
   4  13   0      344.26      352.34     14.78 o 
   5  13   0       17.57       21.75      5.82 o 
   6  13   0      291.34      263.97     10.76 o 
   7  13   0      209.67      230.60     10.37 o 
   8  13   0        6.16       -1.57      7.67 o 
   9  13   0      268.72      283.47     13.96 o 
   2  14   0        0.00        0.28      7.76 o 
   3  14   0      774.91      732.59     33.85 o 
   4  14   0      461.10      466.27     24.29 o 
   5  14   0       15.79       18.72      7.69 o 
   6  14   0       45.66       33.58      8.54 o 
   7  14   0       29.29       26.58      8.00 o 
  -7 -14   1      123.66      118.82     10.17 o 
  -6 -14   1       81.45       80.54      9.01 o 
  -5 -14   1       28.85       19.19      7.94 o 
  -4 -14   1      261.53      276.96     24.12 o 
  -3 -14   1      544.71      548.18     19.25 o 
  -2 -14   1      126.96      144.18     11.46 o 
  -9 -13   1      343.52      429.99     16.88 o 
  -8 -13   1      170.40      146.61     12.57 o 
  -7 -13   1       34.55       42.95     11.82 o 
  -6 -13   1        2.91        3.08      5.30 o 
  -5 -13   1       53.34       63.29      6.66 o 
  -4 -13   1       92.60       90.46      9.12 o 
  -3 -13   1     1068.72     1101.66     27.42 o 
  -2 -13   1      402.35      399.76     16.00 o 
  -1 -13   1        3.11        9.28      7.26 o 
   0 -13   1        1.58       10.17      7.47 o 
 -10 -12   1       36.56       50.48     10.04 o 
  -9 -12   1      223.15      252.31     12.58 o 
  -8 -12   1       12.21        8.85      7.15 o 
  -7 -12   1        2.95        2.69      6.50 o 
  -6 -12   1      502.84      503.03     22.07 o 
  -5 -12   1     1277.94     1194.72     26.05 o 
  -4 -12   1       51.43       47.60      5.95 o 
  -3 -12   1      853.59      846.42     22.22 o 
  -2 -12   1      770.30      711.46     20.42 o 
  -1 -12   1       96.87      145.64     10.22 o 
   0 -12   1        2.62        2.39      9.42 o 
   1 -12   1      144.59      135.64     10.38 o 
   2 -12   1      215.45      214.78     12.64 o 
 -10 -11   1      278.56      304.98     14.17 o 
  -9 -11   1       86.56       83.33      8.81 o 
  -8 -11   1        8.84        5.72      6.47 o 
  -7 -11   1        3.90        6.80      4.84 o 
  -6 -11   1      643.74      558.68     22.30 o 
  -5 -11   1     1765.03     1861.46     35.92 o 
  -4 -11   1      405.52      490.23     35.97 o 
  -3 -11   1       13.97       26.52      4.90 o 
  -2 -11   1      255.43      260.32      9.29 o 
  -1 -11   1       30.22       10.28      6.07 o 
   0 -11   1        4.78       21.52      6.55 o 
   1 -11   1      266.42      274.48     15.88 o 
   2 -11   1      784.71      797.08     22.53 o 
   3 -11   1        0.39       -2.66      6.76 o 
 -11 -10   1      549.57      518.46     31.38 o 
 -10 -10   1      289.67      329.29     14.23 o 
  -9 -10   1       65.55       64.65      7.83 o 
  -8 -10   1      468.61      465.40     15.45 o 
  -7 -10   1      624.13      729.72     16.24 o 
  -6 -10   1       42.40       79.75      5.99 o 
  -5 -10   1     1907.45     1764.71     30.53 o 
  -4 -10   1     1502.65     1436.35     25.49 o 
  -3 -10   1       86.90       77.01      5.56 o 
  -2 -10   1       32.74       21.14      4.30 o 
  -1 -10   1      227.12      175.55      7.28 o 
   0 -10   1       90.90      134.67      9.79 o 
   1 -10   1     1579.22     1577.16     33.55 o 
   2 -10   1     1876.51     1685.12     38.33 o 
   3 -10   1      562.43      699.97     20.77 o 
   4 -10   1      123.97      188.06     11.78 o 
 -11  -9   1      252.17      324.52     18.62 o 
 -10  -9   1      264.70      231.51     11.80 o 
  -9  -9   1      166.76      176.60      9.85 o 
  -8  -9   1      597.25      609.45     17.95 o 
  -7  -9   1     1644.57     1589.47     31.54 o 
  -6  -9   1      709.68      752.53     15.80 o 
  -5  -9   1      381.23      378.01     10.43 o 
  -4  -9   1     1819.91     1899.55     28.15 o 
  -3  -9   1      628.56      602.59     13.42 o 
  -2  -9   1       47.55       42.16      4.29 o 
  -1  -9   1      484.36      635.30     13.64 o 
   0  -9   1      219.35      151.54      6.14 o 
   1  -9   1      119.36      106.52      7.82 o 
   2  -9   1     1079.56     1153.94     26.35 o 
   3  -9   1      152.56      103.86      8.73 o 
   4  -9   1       67.70       89.56      8.94 o 
   5  -9   1       14.23       13.50      7.29 o 
 -11  -8   1       50.25       35.55      9.94 o 
 -10  -8   1        1.04       12.45      6.40 o 
  -9  -8   1       35.37       34.42      6.58 o 
  -8  -8   1       69.53       75.74      5.41 o 
  -7  -8   1      224.02      269.57      8.63 o 
  -6  -8   1      284.38      263.27     11.26 o 
  -5  -8   1      173.09      152.52     10.93 o 
  -4  -8   1       23.65       14.59      2.72 o 
  -3  -8   1       36.26       52.05      5.00 o 
  -2  -8   1        8.87        7.14      3.20 o 
  -1  -8   1      999.42      939.30     17.36 o 
   0  -8   1     7445.59     7656.46    100.04 o 
   1  -8   1      433.93      445.14     13.36 o 
   2  -8   1      104.07      107.81      7.38 o 
   3  -8   1       21.07       22.26      5.77 o 
   4  -8   1        9.95       -3.36      5.59 o 
   5  -8   1      398.32      386.39     16.07 o 
   6  -8   1      947.03      982.92     26.23 o 
 -12  -7   1      294.29      328.25     19.44 o 
 -11  -7   1        3.33        8.13      8.94 o 
 -10  -7   1        1.15        3.07      5.79 o 
  -9  -7   1      998.94      965.66     23.34 o 
  -8  -7   1       81.23      103.38      5.99 o 
  -7  -7   1     2303.84     2345.90     37.48 o 
  -6  -7   1     2769.89     2794.46     46.08 o 
  -5  -7   1     1118.14     1035.81     18.62 o 
  -4  -7   1       12.80        4.13      2.85 o 
  -3  -7   1     1057.90     1078.47     18.94 o 
  -2  -7   1        7.41        6.59      2.77 o 
  -1  -7   1     1241.30     1176.77     20.17 o 
   0  -7   1     4288.82     4580.71     73.09 o 
   1  -7   1     2336.79     2040.89     38.15 o 
   2  -7   1       47.50       22.29      4.82 o 
   3  -7   1       13.17       21.88      5.15 o 
   4  -7   1       91.03       32.88      6.03 o 
   5  -7   1      261.98      348.47     15.51 o 
   6  -7   1      155.57      200.26     13.29 o 
   7  -7   1      183.08      174.16     11.35 o 
 -12  -6   1       21.82       28.15     11.60 o 
 -11  -6   1       50.76       76.66     14.21 o 
 -10  -6   1      251.73      248.30     11.73 o 
  -9  -6   1      908.07      937.78     18.66 o 
  -8  -6   1      301.54      297.92     15.86 o 
  -7  -6   1      233.11      253.14      8.63 o 
  -6  -6   1      773.73      721.65     14.14 o 
  -5  -6   1       24.40       25.79      3.15 o 
  -4  -6   1      151.35      100.62      7.51 o 
  -3  -6   1     3329.56     3190.33     47.76 o 
  -2  -6   1      502.69      441.88     10.99 o 
  -1  -6   1       23.41       38.71      3.07 o 
   0  -6   1      766.76      705.41     14.51 o 
   1  -6   1     1875.73     2286.06     31.47 o 
   2  -6   1      114.53      178.18      7.91 o 
   3  -6   1       94.22       90.20      6.31 o 
   4  -6   1     2101.02     2264.80     59.32 o 
   5  -6   1      462.25      382.01     15.28 o 
   6  -6   1      418.75      425.52     15.43 o 
   7  -6   1     1021.68      972.81     25.03 o 
   8  -6   1       10.01        3.38      7.57 o 
 -12  -5   1       75.04       77.40     12.32 o 
 -11  -5   1       37.59       28.00      9.54 o 
 -10  -5   1      166.96      160.48      9.66 o 
  -9  -5   1      935.53      967.77     19.10 o 
  -8  -5   1     2082.10     2075.47     33.97 o 
  -7  -5   1       34.73       34.93      3.59 o 
  -6  -5   1     2779.22     2777.02     42.57 o 
  -5  -5   1      266.47      291.29     10.35 o 
  -4  -5   1      897.20      890.52     15.51 o 
  -3  -5   1     8004.65     8601.10    122.79 o 
  -2  -5   1    11315.45    11327.25    160.62 o 
  -1  -5   1      398.28      315.60      8.26 o 
   0  -5   1     1823.68     1877.44     25.91 o 
   1  -5   1     2074.92     1917.49     26.44 o 
   2  -5   1      312.77      279.50     12.13 o 
   3  -5   1        2.42        8.01      4.70 o 
   4  -5   1     1085.14     1053.02     39.32 o 
   5  -5   1      855.44      804.30     19.79 o 
   6  -5   1       10.19       40.97      6.44 o 
   7  -5   1      661.65      835.19     22.04 o 
   8  -5   1        6.37        8.40      6.84 o 
   9  -5   1        3.14       -2.20      7.23 o 
 -11  -4   1      242.48      256.75     32.10 o 
 -10  -4   1       38.92       58.42      7.20 o 
  -9  -4   1     1289.36     1228.36     22.93 o 
  -8  -4   1     2136.99     1984.57     32.86 o 
  -7  -4   1      624.18      746.31     14.65 o 
  -6  -4   1      222.24      173.81      6.57 o 
  -5  -4   1      818.61      994.53     17.05 o 
  -4  -4   1      799.82      706.75     12.54 o 
  -3  -4   1     1751.43     2110.44     28.23 o 
  -2  -4   1     5223.41     5020.72     72.15 o 
  -1  -4   1     1978.50     2479.20     33.04 o 
   0  -4   1     3915.14     3947.13     51.56 o 
   1  -4   1       59.86      139.73      3.48 o 
   2  -4   1     1460.68     1638.97     29.92 o 
   3  -4   1      121.09      113.55      7.31 o 
   4  -4   1      550.58      613.46     11.38 o 
   5  -4   1     1587.64     1535.58     25.97 o 
   6  -4   1      318.52      341.50     12.39 o 
   7  -4   1        5.54       12.50      5.68 o 
   8  -4   1       40.12       42.41      7.26 o 
   9  -4   1      129.59      120.12     10.10 o 
 -11  -3   1      740.96      652.70     26.10 o 
 -10  -3   1     1289.96     1501.74     33.17 o 
  -9  -3   1      387.45      468.94     12.28 o 
  -8  -3   1     1083.15     1154.18     21.39 o 
  -7  -3   1      121.60       87.59      5.26 o 
  -6  -3   1       74.73      137.10      5.23 o 
  -5  -3   1     3909.60     3496.07     51.93 o 
  -4  -3   1     2828.21     3068.82     40.27 o 
  -3  -3   1     1793.29     1826.49     24.48 o 
  -2  -3   1     4717.99     4708.56     59.99 o 
  -1  -3   1     1259.11     1247.38     16.57 o 
   0  -3   1     3295.17     3278.87     42.77 o 
   1  -3   1     2319.71     2074.98     27.83 o 
   2  -3   1      970.58      704.87     12.14 o 
   3  -3   1     4743.58     4867.58     71.45 o 
   4  -3   1      808.92      836.65     14.63 o 
   5  -3   1      946.57      875.91     18.68 o 
   6  -3   1      891.72      900.09     20.45 o 
   7  -3   1      194.72      197.37     10.13 o 
   8  -3   1        9.53        5.60      5.96 o 
   9  -3   1      526.87      593.30     18.59 o 
  10  -3   1       86.37       76.85      9.30 o 
 -11  -2   1      415.25      449.64     17.91 o 
 -10  -2   1     1143.91     1147.66     21.12 o 
  -9  -2   1       29.67       43.83      5.45 o 
  -8  -2   1        5.30        2.07      3.70 o 
  -7  -2   1      436.56      447.03     11.35 o 
  -6  -2   1      301.41      342.34      7.57 o 
  -5  -2   1      274.58      218.87      5.46 o 
  -4  -2   1     1903.71     1332.87     19.13 o 
  -3  -2   1     1585.62     1763.72     23.56 o 
  -2  -2   1    12557.06    12844.92    148.66 o 
  -1  -2   1     3728.31     3832.68     44.86 o 
   0  -2   1      234.62      261.36      4.39 o 
   1  -2   1      380.02      458.00      7.92 o 
   2  -2   1     4393.49     4526.93     65.94 o 
   3  -2   1    18925.26    19479.69    278.69 o 
   4  -2   1      220.70      273.60      6.58 o 
   5  -2   1      233.98      250.87     14.35 o 
   6  -2   1      124.61       86.50      5.63 o 
   7  -2   1      871.09     1036.80     23.02 o 
   8  -2   1      439.20      290.07     16.88 o 
   9  -2   1     1651.53     1774.35     46.61 o 
  10  -2   1      229.97      233.73     22.49 o 
 -11  -1   1        0.70       14.76      9.25 o 
 -10  -1   1      549.67      624.25     21.26 o 
  -9  -1   1      714.72      798.15     37.31 o 
  -8  -1   1       82.49       70.20      6.25 o 
  -7  -1   1      553.33      574.81     17.50 o 
  -6  -1   1     1485.34     1447.78     24.20 o 
  -5  -1   1       41.22       60.76      3.52 o 
  -4  -1   1     3849.86     4261.70     62.01 o 
  -3  -1   1    12257.08    11700.86    147.01 o 
  -2  -1   1     1598.08     1964.74     21.79 o 
  -1  -1   1     1103.02     1015.42     13.76 o 
   0  -1   1     1955.56     1991.51     23.75 o 
   1  -1   1     2088.80     1974.18     23.51 o 
   2  -1   1      789.14      759.07     10.93 o 
   3  -1   1    15686.79    16232.94    189.49 o 
   4  -1   1     9427.42    10338.10    146.95 o 
   5  -1   1     1035.71     1032.38     17.90 o 
   6  -1   1      115.63      117.83      5.27 o 
   7  -1   1      100.81      149.33      7.45 o 
   8  -1   1       63.35       29.24      5.57 o 
   9  -1   1      409.89      385.57     13.98 o 
  10  -1   1      660.67      749.92     27.13 o 
  11  -1   1        4.06       -3.91      7.01 o 
 -11   0   1       25.36        1.59      9.50 o 
 -10   0   1       53.87       48.16      7.43 o 
  -9   0   1        7.89        2.17      4.71 o 
  -8   0   1       78.33       92.58      7.14 o 
  -7   0   1       55.53       47.99      5.14 o 
  -6   0   1     1241.40     1114.77     23.12 o 
  -5   0   1     5374.86     5379.97     91.45 o 
  -4   0   1       78.77      142.30     12.16 o 
  -3   0   1      698.74      599.38     22.04 o 
  -2   0   1      182.25      211.37      4.38 o 
  -1   0   1      194.10      218.58      3.37 o 
   0   0   1    18812.13    16568.88    198.92 o 
   1   0   1     3596.97     4005.92     51.63 o 
   2   0   1     6297.77     6265.26    102.70 o 
   3   0   1     2887.47     2921.76     42.71 o 
   4   0   1     4354.90     4397.09     72.91 o 
   5   0   1       51.74       20.22      3.64 o 
   6   0   1      860.73      721.38     13.95 o 
   7   0   1      794.74      763.34     15.42 o 
   8   0   1     1204.58     1154.49     25.53 o 
   9   0   1      151.98      117.46      7.02 o 
  10   0   1     1171.32     1310.38     44.44 o 
  11   0   1        5.74        3.18      8.97 o 
 -10   1   1        9.04        8.54      6.49 o 
  -9   1   1      180.37      206.98      8.90 o 
  -8   1   1      930.15      858.27     17.97 o 
  -7   1   1      227.18      258.21     10.17 o 
  -6   1   1     1752.18     1837.51     35.06 o 
  -5   1   1     4096.23     3884.89     67.27 o 
  -4   1   1       25.27        9.90      2.55 o 
  -3   1   1      496.58      423.11     14.38 o 
  -2   1   1     4985.34     5085.55     65.50 o 
  -1   1   1    10460.39    11118.01    128.43 o 
   0   1   1     4079.60     4224.31     54.51 o 
   1   1   1    18661.03    17944.11    220.17 o 
   2   1   1     2595.16     2922.65     34.57 o 
   3   1   1       95.72      100.41      4.90 o 
   4   1   1     1140.48     1140.89     21.34 o 
   5   1   1      198.75      259.13      9.09 o 
   6   1   1      611.69      725.24     16.53 o 
   7   1   1     1911.78     1835.87     33.85 o 
   8   1   1     2288.34     2267.46     44.36 o 
   9   1   1        0.17       -3.86      3.86 o 
  10   1   1      452.86      470.85     16.19 o 
  11   1   1       33.99       51.95      8.27 o 
 -10   2   1       12.29       16.83      8.70 o 
  -9   2   1       81.66       68.38      8.76 o 
  -8   2   1      536.80      609.07     14.81 o 
  -7   2   1       12.02        0.17      3.63 o 
  -6   2   1      842.22      734.49     14.90 o 
  -5   2   1      417.22      416.58      9.64 o 
  -4   2   1      102.25      101.78      3.70 o 
  -3   2   1      457.75      501.48      8.42 o 
  -2   2   1     5387.48     5798.27     74.75 o 
  -1   2   1     3570.19     3450.79     45.11 o 
   0   2   1     2606.53     2820.45     33.40 o 
   1   2   1       37.83       53.92      2.71 o 
   2   2   1      605.70      648.50      8.72 o 
   3   2   1       35.06        8.35      2.45 o 
   4   2   1       17.82       43.10      2.81 o 
   6   2   1     1269.33     1390.37     33.71 o 
   7   2   1     1377.84     1273.27     29.42 o 
   8   2   1     1489.45     1498.13     31.09 o 
   9   2   1      271.85      286.11     12.60 o 
  10   2   1        3.19        0.16      3.73 o 
  11   2   1      377.92      403.21     12.12 o 
  12   2   1      156.51      168.45     10.11 o 
  -9   3   1        5.26        3.38      6.57 o 
  -8   3   1     1054.48     1115.66     26.65 o 
  -7   3   1     2243.05     2077.25     40.72 o 
  -6   3   1      197.54      235.67      7.92 o 
  -5   3   1       40.11       27.35      3.53 o 
  -4   3   1      207.73      253.22      5.86 o 
  -3   3   1      162.64      120.81      3.62 o 
  -2   3   1     4581.66     5096.89     84.22 o 
  -1   3   1     7435.69     7118.38    115.75 o 
   0   3   1      733.02      814.43     11.68 o 
   1   3   1      107.04       87.95      2.63 o 
   2   3   1     7322.63     7015.48     90.47 o 
   3   3   1     3953.42     3647.54     57.25 o 
   4   3   1     1038.65     1375.66     25.55 o 
   5   3   1     3058.27     3426.19     51.04 o 
   6   3   1     2499.08     2220.11     34.90 o 
   7   3   1      854.00      796.90     16.32 o 
   8   3   1      220.38      271.07      9.42 o 
   9   3   1      698.38      620.45     13.15 o 
  10   3   1      124.16      183.99      7.57 o 
  11   3   1      298.83      305.94     11.43 o 
  12   3   1      656.23      672.73     18.50 o 
  -9   4   1        0.54       -5.62      6.78 o 
  -8   4   1      555.87      518.21     17.38 o 
  -7   4   1     2091.22     2088.05     41.80 o 
  -6   4   1      712.45      743.60     20.18 o 
  -5   4   1      209.88      230.20      7.23 o 
  -4   4   1      367.95      346.60      6.97 o 
  -3   4   1      166.00      176.12      7.27 o 
  -2   4   1      192.51      243.11     10.45 o 
  -1   4   1     4935.67     4506.33     75.00 o 
   0   4   1      333.09      260.54      4.93 o 
   1   4   1       87.25       91.30      2.87 o 
   2   4   1      555.58      597.81     11.14 o 
   3   4   1     1314.40     1451.38     22.77 o 
   4   4   1        5.41       25.87      2.42 o 
   5   4   1     2392.34     2401.74     36.75 o 
   6   4   1     2691.73     2756.24     42.35 o 
   7   4   1      398.02      334.45      9.33 o 
   8   4   1      102.52       52.86      5.10 o 
   9   4   1      505.25      601.48     14.06 o 
  10   4   1      123.43      190.17      8.42 o 
  11   4   1       49.38       58.31      6.52 o 
  12   4   1      820.89      858.73     24.31 o 
  -8   5   1      187.72      155.34     10.67 o 
  -7   5   1     1296.00     1430.48     32.00 o 
  -6   5   1       35.69        4.71      5.49 o 
  -5   5   1       16.42       -2.01      4.49 o 
  -4   5   1       69.87       57.38      5.75 o 
  -3   5   1     3280.85     2992.47     53.04 o 
  -2   5   1      129.16      277.38      9.02 o 
  -1   5   1     3080.12     3431.88     58.74 o 
   0   5   1     4576.29     5050.10     69.23 o 
   1   5   1        5.38        8.35      1.73 o 
   2   5   1      654.99      845.52     14.52 o 
   3   5   1     2376.03     2374.67     32.39 o 
   4   5   1     1417.21     1280.16     27.66 o 
   5   5   1       63.66       86.81      4.07 o 
   6   5   1     3761.21     3656.09     54.94 o 
   7   5   1     2880.38     2836.09     44.10 o 
   8   5   1       10.41        7.55      3.58 o 
   9   5   1       32.00       35.27      4.77 o 
  10   5   1      457.69      510.28     18.45 o 
  11   5   1      139.66      116.65      7.48 o 
  12   5   1      913.90      920.17     25.21 o 
  -8   6   1        1.50        8.75     10.33 o 
  -7   6   1       31.25       27.73      7.19 o 
  -6   6   1       38.63       66.77      9.96 o 
  -5   6   1        1.92        1.06      5.11 o 
  -4   6   1      296.83      279.04     11.44 o 
  -3   6   1     1628.65     1661.43     32.81 o 
  -2   6   1     1614.05     1561.27     30.48 o 
  -1   6   1      934.41      939.26     19.93 o 
   0   6   1     1457.19     1309.58     19.03 o 
   1   6   1       22.20        9.00      1.94 o 
   2   6   1       21.26       23.84      2.78 o 
   3   6   1     5552.51     5763.25     75.55 o 
   4   6   1    10109.03     9915.94    164.48 o 
   5   6   1       69.32      125.78      5.20 o 
   6   6   1      461.82      516.11     11.36 o 
   7   6   1     1026.19     1017.15     18.84 o 
   8   6   1        4.94        6.27      3.66 o 
   9   6   1      253.16      296.65      9.77 o 
  10   6   1      791.05      772.21     17.13 o 
  11   6   1      143.58      146.75     10.08 o 
  12   6   1      344.83      369.64     15.60 o 
  -7   7   1        1.17        1.75      7.17 o 
  -6   7   1      237.88      209.39     11.73 o 
  -5   7   1     1175.11     1219.26     28.23 o 
  -4   7   1      126.17       81.12      7.65 o 
  -3   7   1     1695.94     1485.89     30.81 o 
  -2   7   1     1588.86     1529.83     30.84 o 
  -1   7   1        8.19       18.96      4.40 o 
   0   7   1       63.12      111.22      6.15 o 
   1   7   1      986.43      980.68     17.48 o 
   2   7   1        1.71        1.41      2.60 o 
   3   7   1     4685.96     4851.59     71.42 o 
   4   7   1    11051.57    10643.54    137.51 o 
   5   7   1      347.87      407.51     10.02 o 
   6   7   1       43.34       91.02      5.04 o 
   7   7   1      116.62       82.13      7.57 o 
   8   7   1        5.87        9.53      3.88 o 
   9   7   1      102.76      127.83      7.96 o 
  10   7   1      489.59      463.64     12.77 o 
  11   7   1      542.38      629.74     19.21 o 
  12   7   1        3.68        2.44      7.20 o 
  -6   8   1       52.81       49.13     10.20 o 
  -5   8   1     1014.67     1128.24     34.77 o 
  -4   8   1      202.62      167.23     10.03 o 
  -3   8   1       99.57       82.39      7.66 o 
  -2   8   1      661.18      642.17     17.33 o 
  -1   8   1      685.54      673.07     19.87 o 
   0   8   1     1945.60     2035.33     47.18 o 
   1   8   1     2037.57     2103.10     33.78 o 
   2   8   1      770.62      764.06     15.06 o 
   3   8   1        1.99       -1.90      3.51 o 
   4   8   1     2135.88     2153.61     31.10 o 
   5   8   1     2587.61     2418.55     44.61 o 
   6   8   1      260.82      328.24      9.38 o 
   7   8   1     1080.72      946.54     18.38 o 
   8   8   1      449.65      501.46     12.44 o 
   9   8   1        9.43       10.77      4.33 o 
  10   8   1      848.97      900.99     19.20 o 
  11   8   1      449.78      476.30     16.86 o 
  12   8   1       43.81       40.48     19.06 o 
  -5   9   1     1240.09     1114.56     28.62 o 
  -4   9   1     1795.23     1842.60     39.73 o 
  -3   9   1        3.32        1.87      6.03 o 
  -2   9   1       14.39       17.90      6.15 o 
  -1   9   1      105.62      113.69      8.38 o 
   0   9   1      311.38      325.83     11.94 o 
   1   9   1     1635.70     1509.12     26.06 o 
   2   9   1     2228.75     2442.07     39.11 o 
   3   9   1      541.21      485.64     11.66 o 
   4   9   1      607.91      650.15     12.55 o 
   5   9   1      449.85      384.75     17.40 o 
   6   9   1        1.53        2.42      3.84 o 
   7   9   1       55.21       58.90      5.26 o 
   8   9   1      462.77      475.55     15.85 o 
   9   9   1       62.70       65.05      5.88 o 
  10   9   1       76.00       99.25      8.57 o 
  11   9   1      172.81      149.33     20.24 o 
  12   9   1       52.42       70.34     11.41 o 
  -4  10   1      950.74      989.67     33.44 o 
  -3  10   1      213.12      175.34     11.36 o 
  -2  10   1      197.67      252.26     12.10 o 
  -1  10   1       79.61       57.43      7.44 o 
   0  10   1        2.91        2.11      5.77 o 
   1  10   1      113.90      148.34     11.41 o 
   2  10   1      702.43      568.02     13.39 o 
   3  10   1      791.12      907.93     18.30 o 
   4  10   1       24.44       35.11      4.17 o 
   5  10   1       98.79      103.52      5.25 o 
   6  10   1      208.44      220.17      8.52 o 
   7  10   1        0.16        0.08      4.31 o 
   8  10   1      143.29      189.26      8.34 o 
   9  10   1      556.03      524.27     15.35 o 
  10  10   1       82.51       72.03      8.67 o 
  11  10   1       14.98        6.43     11.90 o 
  -3  11   1       82.01       91.86     10.26 o 
  -2  11   1        2.24       -0.94      6.81 o 
  -1  11   1      603.94      638.64     19.61 o 
   0  11   1      918.59      892.36     28.47 o 
   1  11   1      127.59      159.03      9.76 o 
   2  11   1      458.98      553.73     24.34 o 
   3  11   1      125.59      101.23      6.36 o 
   4  11   1      151.61      167.42     14.66 o 
   5  11   1      101.63      119.11      7.07 o 
   6  11   1     1008.84      933.49     24.37 o 
   7  11   1      403.78      336.38     11.40 o 
   8  11   1       73.99       48.23      6.25 o 
   9  11   1      436.29      542.14     26.72 o 
  10  11   1      271.46      237.02     12.35 o 
  11  11   1        0.11       -1.90     12.12 o 
  -2  12   1       47.29       61.81      9.77 o 
  -1  12   1       81.57       96.84     10.15 o 
   0  12   1      652.11      672.58     27.01 o 
   1  12   1      123.92      118.33      9.63 o 
   2  12   1       10.42        7.50      6.30 o 
   3  12   1      118.42      160.06     10.42 o 
   4  12   1       64.68       54.83      6.41 o 
   5  12   1        2.69        1.58      4.90 o 
   6  12   1      608.75      675.69     16.54 o 
   7  12   1      460.42      485.55     13.99 o 
   8  12   1      319.36      308.48     13.85 o 
   9  12   1       17.64        7.38      6.98 o 
  10  12   1       48.76       49.40     11.05 o 
   0  13   1      242.63      235.84     26.21 o 
   1  13   1       22.67        9.56      7.72 o 
   2  13   1       17.94       21.95      7.48 o 
   3  13   1        3.73        2.77      8.02 o 
   4  13   1      227.23      228.29     12.29 o 
   5  13   1      105.79      104.27     12.91 o 
   6  13   1      161.29      202.07     10.64 o 
   7  13   1      535.51      478.50     23.32 o 
   8  13   1      282.37      313.95     11.89 o 
   9  13   1        5.70        5.56      9.60 o 
   2  14   1      156.50      192.68     12.89 o 
   3  14   1       26.61       36.96     11.69 o 
   4  14   1      206.83      191.26     12.08 o 
   5  14   1      428.18      453.62     17.52 o 
   6  14   1       21.50       35.16      8.35 o 
   7  14   1      474.69      532.20     15.72 o 
  -6 -14   2      451.00      438.86     16.66 o 
  -5 -14   2       43.34       69.06      8.92 o 
  -4 -14   2        3.29       -2.37      7.13 o 
  -3 -14   2       94.69      101.25     10.20 o 
  -2 -14   2      123.62      127.63     11.11 o 
  -8 -13   2      358.10      369.78     16.52 o 
  -7 -13   2       17.45        7.73      7.29 o 
  -6 -13   2      207.71      228.03     12.10 o 
  -5 -13   2        0.46        0.56      5.38 o 
  -4 -13   2        2.64        8.06      4.31 o 
  -3 -13   2      304.13      299.16     13.72 o 
  -2 -13   2     1037.89     1060.02     27.13 o 
  -1 -13   2      170.08      164.35     11.34 o 
   0 -13   2      296.55      292.94     14.27 o 
  -9 -12   2      439.24      435.73     16.59 o 
  -8 -12   2     1006.63     1057.77     29.84 o 
  -7 -12   2      313.08      292.55     13.26 o 
  -6 -12   2       43.88       60.60      6.49 o 
  -5 -12   2      182.08      150.84      8.30 o 
  -4 -12   2       88.76       78.05      8.36 o 
  -3 -12   2      427.77      463.09     13.35 o 
  -2 -12   2      897.78      819.61     29.66 o 
  -1 -12   2     1144.47     1318.66     30.59 o 
   0 -12   2        5.87        6.88      6.56 o 
   1 -12   2       40.89       41.05      7.83 o 
   2 -12   2        2.39       -1.83      7.21 o 
 -10 -11   2      464.02      542.65     24.39 o 
  -9 -11   2       38.20       22.75      7.35 o 
  -8 -11   2      480.46      476.84     17.97 o 
  -7 -11   2      120.70      131.31     13.85 o 
  -6 -11   2      313.91      278.59     10.23 o 
  -5 -11   2      915.61      899.83     19.83 o 
  -4 -11   2     1405.96     1420.21     26.29 o 
  -3 -11   2       30.65       57.53      5.58 o 
  -2 -11   2      630.19      756.56     16.78 o 
  -1 -11   2      566.01      429.34     17.91 o 
   0 -11   2       55.86      107.23      8.85 o 
   1 -11   2       15.60       26.87      7.46 o 
   2 -11   2      585.55      573.92     26.26 o 
   3 -11   2      123.02      126.29     10.69 o 
 -11 -10   2      629.97      668.28     55.76 o 
 -10 -10   2      559.32      613.23     25.18 o 
  -9 -10   2       46.38       53.85      7.78 o 
  -8 -10   2       95.61      133.08      9.14 o 
  -7 -10   2        9.61        4.02      5.45 o 
  -6 -10   2        1.25       -0.44      3.99 o 
  -5 -10   2      552.57      556.96     13.63 o 
  -4 -10   2     1464.85     1393.01     25.31 o 
  -3 -10   2      419.01      460.78     13.69 o 
  -2 -10   2      119.21      120.72      9.69 o 
  -1 -10   2      117.73      166.65      7.29 o 
   0 -10   2      171.15      189.97      9.65 o 
   1 -10   2       64.14       75.68      7.63 o 
   2 -10   2      387.20      388.07     17.81 o 
   3 -10   2      977.18     1071.16     26.59 o 
   4 -10   2        8.08       -3.60      6.96 o 
   5 -10   2      142.17      128.27     11.03 o 
 -11  -9   2       63.98       75.23     12.97 o 
 -10  -9   2      339.35      341.16     31.20 o 
  -9  -9   2      358.33      324.48     13.24 o 
  -8  -9   2        0.19       10.44      5.66 o 
  -7  -9   2      314.31      263.61     12.30 o 
  -6  -9   2      634.26      718.75     15.30 o 
  -5  -9   2        2.71        2.02      3.63 o 
  -4  -9   2     1746.21     1731.62     25.90 o 
  -3  -9   2     1681.92     1773.08     29.80 o 
  -2  -9   2      217.93      219.93      9.47 o 
  -1  -9   2       13.70       30.61      4.05 o 
   0  -9   2      462.54      428.97     10.62 o 
   1  -9   2       18.69       12.90      5.21 o 
   2  -9   2     1467.51     1469.55     31.49 o 
   3  -9   2     1371.04     1140.82     29.46 o 
   4  -9   2      724.76      822.67     22.57 o 
   5  -9   2        0.70       -4.64      6.61 o 
   6  -9   2        9.72       -1.26      7.49 o 
 -11  -8   2      100.17      126.98     13.65 o 
 -10  -8   2      334.75      327.92     18.26 o 
  -9  -8   2      122.14      151.39      9.26 o 
  -8  -8   2        0.61       -0.50      5.08 o 
  -7  -8   2       90.30      102.06      6.81 o 
  -6  -8   2      564.77      556.54     12.54 o 
  -5  -8   2       89.65       79.53      5.04 o 
  -4  -8   2      336.43      318.08      9.04 o 
  -3  -8   2      969.50      891.38     16.91 o 
  -2  -8   2        0.72       11.13      3.24 o 
  -1  -8   2       75.83       45.04      4.05 o 
   0  -8   2     1633.18     1780.08     29.39 o 
   1  -8   2     1733.02     1582.71     26.61 o 
   2  -8   2      335.96      340.81     12.10 o 
   3  -8   2      912.73      996.60     23.44 o 
   4  -8   2      680.92      610.40     20.86 o 
   5  -8   2       10.40        4.54      6.39 o 
   6  -8   2       52.88       76.71      9.11 o 
   7  -8   2      418.20      372.17     16.47 o 
 -11  -7   2       13.24       11.22     10.59 o 
 -10  -7   2        2.29        7.70      9.58 o 
  -9  -7   2       11.55        6.18      5.47 o 
  -8  -7   2      688.40      645.76     24.81 o 
  -7  -7   2      522.62      441.01     10.51 o 
  -6  -7   2     1382.53     1279.38     22.11 o 
  -5  -7   2     3447.81     3442.50     52.17 o 
  -4  -7   2        0.96        0.69      2.81 o 
  -3  -7   2      714.84      749.28     15.49 o 
  -2  -7   2       61.93       82.74      5.18 o 
  -1  -7   2      334.37      392.11      9.28 o 
   0  -7   2     1214.29     1262.93     21.57 o 
   1  -7   2     6848.43     6651.65     87.07 o 
   2  -7   2     1275.07     1324.66     31.12 o 
   3  -7   2      951.24      866.95     20.51 o 
   4  -7   2      376.99      391.41     29.67 o 
   5  -7   2       30.78       37.51      6.70 o 
   6  -7   2      171.96      144.52     14.47 o 
   7  -7   2     1126.90     1188.28     58.48 o 
 -11  -6   2      150.98      127.85     21.19 o 
 -10  -6   2       26.54       16.72      8.62 o 
  -9  -6   2        1.40        5.02      5.63 o 
  -8  -6   2      543.08      494.72     11.51 o 
  -7  -6   2      261.13      274.48      7.90 o 
  -6  -6   2     4167.33     3939.48     58.90 o 
  -5  -6   2     4381.76     4533.13     66.86 o 
  -4  -6   2        3.62       12.92      2.81 o 
  -3  -6   2      687.44      797.00     14.43 o 
  -2  -6   2       22.06       33.69      3.05 o 
  -1  -6   2      685.87      615.94     11.84 o 
   0  -6   2     1752.94     1706.31     27.18 o 
   1  -6   2     4161.00     4644.74     61.47 o 
   2  -6   2     3192.03     2898.61     43.04 o 
   3  -6   2      110.64      113.37      8.05 o 
   4  -6   2      365.93      316.73     13.57 o 
   5  -6   2      464.60      377.18     13.28 o 
   6  -6   2      124.21      107.48      8.52 o 
   7  -6   2      532.90      553.80     18.20 o 
   8  -6   2      435.52      415.29     16.85 o 
 -11  -5   2       81.18       95.43     12.88 o 
 -10  -5   2       57.46       51.48      9.98 o 
  -9  -5   2        4.36        1.91      5.17 o 
  -8  -5   2     1318.58     1234.29     22.06 o 
  -7  -5   2     3881.14     3776.80     57.05 o 
  -6  -5   2      852.95      881.20     15.91 o 
  -5  -5   2      777.05      779.96     14.03 o 
  -4  -5   2      231.32      210.21      5.83 o 
  -3  -5   2      359.40      328.86      7.51 o 
  -2  -5   2     9273.81     9453.24    134.30 o 
  -1  -5   2    13783.12    14377.57    236.35 o 
   0  -5   2      561.42      637.49     13.28 o 
   1  -5   2     2914.60     2726.51     36.84 o 
   2  -5   2     2638.44     2583.89     35.13 o 
   3  -5   2       32.63       26.83      4.39 o 
   4  -5   2      357.89      388.31      9.06 o 
   5  -5   2     1249.14     1228.26     38.94 o 
   6  -5   2      330.03      386.07     13.61 o 
   7  -5   2      891.57     1001.05     24.63 o 
   8  -5   2     1068.76     1000.63     34.41 o 
   9  -5   2      102.33       76.08     11.63 o 
 -11  -4   2        2.10        3.70      8.65 o 
 -10  -4   2      501.71      543.01     23.10 o 
  -9  -4   2       56.12       74.29      7.35 o 
  -8  -4   2     1801.40     1809.58     30.26 o 
  -7  -4   2     4809.08     4822.84     71.62 o 
  -6  -4   2     1044.43      924.50     16.49 o 
  -5  -4   2      470.24      295.06      6.98 o 
  -4  -4   2      207.27      124.20      4.27 o 
  -3  -4   2      744.98      683.46     10.42 o 
  -2  -4   2     1020.13     1305.70     18.03 o 
  -1  -4   2    12618.42    12476.47    176.06 o 
   0  -4   2       76.70       88.36      3.10 o 
   1  -4   2      813.05     1000.63     14.78 o 
   2  -4   2       78.85       64.88      6.32 o 
   3  -4   2      193.10      252.15      8.25 o 
   4  -4   2       68.60       87.97      3.87 o 
   5  -4   2     2731.39     3009.16     53.89 o 
   6  -4   2     1254.61      994.47     29.51 o 
   7  -4   2        0.31       11.54      5.65 o 
   8  -4   2      789.68      900.33     45.35 o 
   9  -4   2       89.76       93.87     11.23 o 
 -11  -3   2       71.64       74.89     16.01 o 
 -10  -3   2     1330.18     1468.71     42.40 o 
  -9  -3   2      196.75      218.66     24.15 o 
  -8  -3   2     1140.20     1217.80     26.51 o 
  -7  -3   2     2405.86     2123.48     34.06 o 
  -6  -3   2      860.84     1141.81     19.66 o 
  -5  -3   2      977.80      802.43     14.24 o 
  -4  -3   2     3954.64     4531.15     58.32 o 
  -3  -3   2     1696.35     1930.76     26.88 o 
  -2  -3   2      220.27      322.22      5.46 o 
  -1  -3   2     9248.65    10524.01    134.06 o 
   0  -3   2    17062.81    17090.66    216.80 o 
   1  -3   2     1817.47     1777.11     39.47 o 
   2  -3   2      341.89      391.32      7.76 o 
   3  -3   2     2827.55     2553.74     38.73 o 
   4  -3   2       42.88       46.89      4.16 o 
   5  -3   2     2851.42     2819.80     50.44 o 
   6  -3   2     3827.01     4104.92     72.16 o 
   7  -3   2      129.90      118.46      7.14 o 
   8  -3   2        8.07        7.38      6.97 o 
   9  -3   2       10.01       18.79      6.78 o 
  10  -3   2       37.13       51.67      8.59 o 
 -11  -2   2        2.19        8.19      7.85 o 
 -10  -2   2     1404.40     1333.87     32.14 o 
  -9  -2   2     1652.46     1613.93     30.00 o 
  -8  -2   2      134.42      145.63      6.83 o 
  -7  -2   2       88.93      113.75      6.58 o 
  -6  -2   2     1315.87     1280.52     21.95 o 
  -5  -2   2      170.46      218.69      5.66 o 
  -4  -2   2     5541.64     5540.12     64.99 o 
  -3  -2   2     2837.74     2651.91     34.59 o 
  -2  -2   2     6801.53     6778.36    104.81 o 
  -1  -2   2    10613.22    10844.41    131.74 o 
   0  -2   2    12166.50    12284.84    174.77 o 
   1  -2   2     2401.07     2410.15     43.99 o 
   2  -2   2      970.61     1163.23     21.21 o 
   3  -2   2     6376.21     6359.54     82.17 o 
   4  -2   2     2802.22     2977.62     44.68 o 
   5  -2   2      441.80      491.12     10.52 o 
   6  -2   2     2501.02     2274.04     42.10 o 
   7  -2   2      179.43      225.68      9.46 o 
   8  -2   2      137.67      147.04      8.41 o 
   9  -2   2      246.43      215.51     14.20 o 
  10  -2   2      294.85      340.72     42.76 o 
 -11  -1   2       41.90       42.09     16.81 o 
 -10  -1   2      855.89      906.53     23.35 o 
  -9  -1   2     2114.64     2257.47     43.31 o 
  -8  -1   2      874.56      871.83     55.59 o 
  -7  -1   2      105.40       85.21      8.38 o 
  -6  -1   2       13.43        7.79      4.86 o 
  -5  -1   2     3512.94     3687.19     64.02 o 
  -4  -1   2      568.81      679.92     14.52 o 
  -3  -1   2    17538.56    17749.92    249.49 o 
  -2  -1   2       18.26       39.65      2.30 o 
  -1  -1   2      767.33     1047.80     13.22 o 
   0  -1   2      145.23      152.24      2.63 o 
   1  -1   2     6539.89     6066.15     98.10 o 
   2  -1   2      422.84      283.48      5.15 o 
   3  -1   2     9417.16     9736.38    124.51 o 
   4  -1   2    18488.73    18969.66    267.46 o 
   5  -1   2      295.99      263.90      7.18 o 
   6  -1   2     2148.06     2445.31     38.38 o 
   7  -1   2      182.49       98.58      7.53 o 
   8  -1   2       63.24       25.66      5.25 o 
   9  -1   2      242.23      173.75      9.77 o 
  10  -1   2      476.38      553.12     22.96 o 
  11  -1   2      182.37      177.93     15.18 o 
 -10   0   2      163.88      153.31     19.26 o 
  -9   0   2     1098.72     1182.49     23.24 o 
  -8   0   2      189.23      180.85      7.59 o 
  -7   0   2      299.92      363.96      9.98 o 
  -6   0   2       14.37        8.27      3.03 o 
  -5   0   2     6354.01     5969.81    101.08 o 
  -4   0   2      240.60      291.80      9.82 o 
  -3   0   2    15401.54    16064.83    447.23 o 
  -2   0   2       38.31       32.85      1.90 o 
  -1   0   2      953.50      794.60      9.17 o 
   0   0   2     1629.33     1642.47     17.59 o 
   1   0   2      691.21      834.75     10.46 o 
   2   0   2     3702.87     4022.79     52.03 o 
   3   0   2      550.55      441.26      7.35 o 
   4   0   2     5894.12     5273.92    104.94 o 
   5   0   2     5896.44     6388.55     92.43 o 
   6   0   2      619.89      667.81     17.19 o 
   7   0   2       24.32       19.57      3.67 o 
   8   0   2     3013.34     2859.86     45.64 o 
   9   0   2      142.27      154.07      7.63 o 
  10   0   2      611.50      636.27     19.05 o 
  11   0   2      487.41      551.81     24.03 o 
 -10   1   2       10.64       18.60     12.24 o 
  -9   1   2      137.73      143.64     14.38 o 
  -8   1   2       86.38       91.34      6.64 o 
  -7   1   2       37.69       46.76      4.67 o 
  -6   1   2      586.75      673.74     13.81 o 
  -5   1   2     3414.30     3229.92     48.80 o 
  -4   1   2     2980.65     3214.61     47.81 o 
  -3   1   2     6139.15     7037.98    101.87 o 
  -2   1   2      180.55      206.11      5.81 o 
  -1   1   2      677.32      830.13     10.65 o 
   0   1   2      192.55      192.77      3.62 o 
   1   1   2    15726.82    15181.32    166.21 o 
   2   1   2    33427.06    33138.79    606.81 o 
   3   1   2      534.21      395.67      6.79 o 
   4   1   2      806.95      833.35     15.33 o 
   5   1   2      688.36      484.12      9.97 o 
   6   1   2     2554.67     2381.07     42.95 o 
   7   1   2      146.14      121.35      5.45 o 
   8   1   2     3469.70     3501.22     65.32 o 
   9   1   2      115.81       86.68      6.15 o 
  10   1   2      176.72      151.81      8.08 o 
  11   1   2      371.75      400.54     18.16 o 
 -10   2   2       88.36      102.97     12.59 o 
  -9   2   2      167.51      185.54     10.76 o 
  -8   2   2      114.58      141.31      9.15 o 
  -7   2   2      367.05      314.40      9.75 o 
  -6   2   2        3.45        9.88      3.44 o 
  -5   2   2     3276.23     3324.49     50.44 o 
  -4   2   2     2868.61     2817.88     42.71 o 
  -3   2   2      118.90       95.83      3.35 o 
  -2   2   2      523.56      472.06      7.77 o 
  -1   2   2     3695.97     3449.07     45.09 o 
   0   2   2     2876.61     3228.33     41.96 o 
   1   2   2     1149.32     1457.18     19.78 o 
   2   2   2    11881.34    11877.04    158.78 o 
   3   2   2      332.67      499.65      9.05 o 
   4   2   2      714.39      576.34      9.61 o 
   5   2   2      107.95      194.84      5.90 o 
   6   2   2       83.45       88.94      4.52 o 
   7   2   2       29.27       54.40      4.21 o 
   8   2   2      352.57      381.14     12.04 o 
   9   2   2      766.09      720.33     18.49 o 
  10   2   2       66.98       82.27      5.34 o 
  11   2   2       19.99       35.87      5.61 o 
  12   2   2       10.71        7.09      6.38 o 
  -9   3   2       33.64       30.98      7.94 o 
  -8   3   2       17.36        1.93      5.77 o 
  -7   3   2     1257.24     1306.92     28.49 o 
  -6   3   2       73.93       78.90      6.78 o 
  -5   3   2     1054.75      967.06     17.88 o 
  -4   3   2     2036.88     2014.01     38.89 o 
  -3   3   2      926.87      968.50     14.65 o 
  -2   3   2      176.60      218.95      4.82 o 
  -1   3   2      504.99      393.61      6.63 o 
   0   3   2       93.71      120.22      3.31 o 
   1   3   2      895.24      941.81     13.61 o 
   2   3   2     4817.92     4429.53     69.06 o 
   3   3   2     1926.66     1708.85     26.10 o 
   4   3   2     1119.40     1533.14     24.07 o 
   5   3   2      878.82     1201.95     20.09 o 
   6   3   2     4047.89     3852.14     57.69 o 
   7   3   2      356.71      352.06      8.38 o 
   8   3   2      560.36      584.72     11.91 o 
   9   3   2      726.19      658.88     15.48 o 
  10   3   2      560.05      548.88     18.85 o 
  11   3   2       28.12       25.06      4.33 o 
  12   3   2       35.67       31.82      6.73 o 
  -9   4   2       28.97       26.58      8.04 o 
  -8   4   2       22.14       35.43      7.40 o 
  -7   4   2     1944.68     1887.68     38.65 o 
  -6   4   2     1339.24     1213.08     26.74 o 
  -5   4   2      179.33      174.19      6.34 o 
  -4   4   2      895.79     1026.68     16.11 o 
  -3   4   2      501.96      567.59      9.53 o 
  -2   4   2      475.50      564.17     13.16 o 
  -1   4   2     1850.37     2142.11     29.12 o 
   0   4   2     2243.36     1662.39     22.90 o 
   1   4   2     1961.15     2165.06     29.28 o 
   2   4   2       53.79       28.33      2.01 o 
   3   4   2     3625.97     3412.98     50.27 o 
   4   4   2      367.60      404.50      9.61 o 
   5   4   2       95.30       62.25      3.96 o 
   6   4   2      691.34      661.02     26.93 o 
   7   4   2     2779.53     2740.66     70.10 o 
   8   4   2        2.91        0.45      2.79 o 
   9   4   2      533.82      659.97     15.01 o 
  10   4   2      106.23       82.63      6.44 o 
  11   4   2       80.14       77.89      8.82 o 
  12   4   2      180.77      191.85      9.18 o 
  -8   5   2       30.76       24.38      7.74 o 
  -7   5   2      405.33      375.34     14.77 o 
  -6   5   2      965.99      928.81     23.24 o 
  -5   5   2      224.03      238.08     11.31 o 
  -4   5   2      236.69      235.33     15.91 o 
  -3   5   2      363.92      364.99     12.86 o 
  -2   5   2      643.06      689.39     16.00 o 
  -1   5   2        3.02       -0.61      2.92 o 
   0   5   2     5112.96     5661.30     73.66 o 
   1   5   2      825.34      745.68     11.74 o 
   2   5   2      193.39      159.02      6.16 o 
   3   5   2       83.29       22.35      2.38 o 
   4   5   2     1269.66      983.47     17.03 o 
   5   5   2        0.08        2.26      2.34 o 
   6   5   2     1313.39     1331.61     26.23 o 
   7   5   2     5812.03     5934.83     87.32 o 
   8   5   2      260.67      233.00      8.25 o 
   9   5   2        5.70        2.12      3.86 o 
  10   5   2      116.80      123.26      7.18 o 
  11   5   2        5.47       -0.03      4.98 o 
  12   5   2      273.49      241.43     12.71 o 
  -7   6   2        1.12       -3.36      6.61 o 
  -6   6   2      377.83      461.52     16.10 o 
  -5   6   2       17.99       52.35      6.81 o 
  -4   6   2       44.79       42.10      7.64 o 
  -3   6   2      115.49      117.49      9.03 o 
  -2   6   2     4554.04     4706.31     80.60 o 
  -1   6   2      796.53      702.69     16.50 o 
   0   6   2     1948.00     1744.47     24.61 o 
   1   6   2      200.56      218.51      5.84 o 
   2   6   2        3.22        9.58      2.17 o 
   3   6   2     1597.19     1637.70     23.73 o 
   4   6   2     3947.73     3718.86     59.22 o 
   5   6   2     3920.57     3977.20     59.40 o 
   6   6   2      907.06      931.19     19.93 o 
   7   6   2     8232.51     8351.58    121.17 o 
   8   6   2     3102.46     3062.18     49.09 o 
   9   6   2       26.96       30.63      5.02 o 
  10   6   2      443.64      404.72     11.94 o 
  11   6   2      191.17      240.56      9.89 o 
  12   6   2       33.24       46.84     14.70 o 
  -7   7   2      170.65      181.92     12.12 o 
  -6   7   2        2.12        1.73      6.67 o 
  -5   7   2      115.70      119.23      9.12 o 
  -4   7   2       98.12       67.88      7.20 o 
  -3   7   2      171.12      134.53      8.52 o 
  -2   7   2     4801.23     4691.23     81.31 o 
  -1   7   2     1972.32     2124.94     48.56 o 
   0   7   2      655.32      788.41     12.78 o 
   1   7   2      272.72      222.91      8.57 o 
   2   7   2      581.99      544.80     11.44 o 
   3   7   2     1629.87     1726.28     25.29 o 
   4   7   2     8802.68     8947.64    116.14 o 
   5   7   2     4876.51     4696.51     76.54 o 
   6   7   2      159.06      151.44      7.26 o 
   7   7   2      992.34      923.39     17.82 o 
   8   7   2      253.89      250.45      8.74 o 
   9   7   2       12.47       16.85      4.47 o 
  10   7   2      450.63      444.01     21.15 o 
  11   7   2      617.50      695.75     16.89 o 
  12   7   2      126.78      128.79     20.18 o 
  -6   8   2        1.79        4.20     11.42 o 
  -5   8   2      766.75      666.66     20.41 o 
  -4   8   2     1587.42     1765.45     37.30 o 
  -3   8   2      193.42      291.04     12.61 o 
  -2   8   2     1145.76     1024.99     23.98 o 
  -1   8   2     1590.77     1671.59     33.64 o 
   0   8   2      285.05      287.45     11.35 o 
   1   8   2      800.28      834.37     16.00 o 
   2   8   2     1390.05     1245.94     21.86 o 
   3   8   2      235.14      261.46     11.30 o 
   4   8   2      574.13      593.41     11.54 o 
   5   8   2     7516.56     6995.53    126.19 o 
   6   8   2      295.22      391.89     10.29 o 
   7   8   2      124.06      160.64      6.80 o 
   8   8   2       62.86       62.21      5.14 o 
   9   8   2      143.33      177.71      7.72 o 
  10   8   2      165.78      225.11     10.41 o 
  11   8   2      882.01      862.69     29.43 o 
  12   8   2      351.45      401.33     27.82 o 
  -5   9   2      115.74      119.30     10.85 o 
  -4   9   2     1200.58     1189.08     35.03 o 
  -3   9   2      131.20      138.05     10.00 o 
  -2   9   2       66.36       88.84      8.04 o 
  -1   9   2      609.73      624.88     17.68 o 
   0   9   2      610.37      642.47     17.48 o 
   1   9   2      108.68       67.28      4.73 o 
   2   9   2     2376.34     2354.87     37.95 o 
   3   9   2     1395.75     1413.22     22.14 o 
   4   9   2        8.78       14.63      3.49 o 
   5   9   2     2949.23     2617.94     37.72 o 
   6   9   2     1522.86     1394.95     25.10 o 
   7   9   2      338.05      268.53      9.11 o 
   8   9   2      278.67      252.27      9.22 o 
   9   9   2      322.07      344.27     10.85 o 
  10   9   2        6.74       11.73      5.12 o 
  11   9   2      251.70      218.29     19.67 o 
  12   9   2      200.51      205.50     15.77 o 
  -4  10   2     1176.49     1247.52     31.20 o 
  -3  10   2      944.43      914.61     25.01 o 
  -2  10   2        2.12        4.91      6.60 o 
  -1  10   2      425.04      504.31     27.64 o 
   0  10   2       20.58       46.74     11.05 o 
   1  10   2       12.18       -4.69      5.28 o 
   2  10   2     1614.60     1370.17     28.23 o 
   3  10   2     1638.51     1713.57     29.67 o 
   4  10   2      155.99      188.96      6.98 o 
   5  10   2       72.01      112.81      5.93 o 
   6  10   2        3.80        5.31      4.29 o 
   7  10   2      429.66      400.66     13.13 o 
   8  10   2        7.27       -0.37      4.31 o 
   9  10   2      633.18      660.93     15.84 o 
  10  10   2      496.16      472.47     16.85 o 
  11  10   2        1.10        7.36     10.86 o 
  -3  11   2      931.53     1050.28     30.67 o 
  -2  11   2       62.82       47.76      8.83 o 
  -1  11   2        0.40       -4.33      6.68 o 
   0  11   2      155.88      104.13      9.32 o 
   1  11   2      866.54      964.77     26.72 o 
   2  11   2      508.08      629.45     18.25 o 
   3  11   2     1438.13     1393.33     25.76 o 
   4  11   2       94.74      108.01      5.94 o 
   5  11   2       22.89       23.13      4.99 o 
   6  11   2       27.81        7.69      4.89 o 
   7  11   2       90.44       61.00      7.10 o 
   8  11   2       21.78       55.06      6.82 o 
   9  11   2      227.34      264.18     10.43 o 
  10  11   2      596.31      570.15     23.22 o 
  11  11   2       67.75       68.66     11.84 o 
  -1  12   2        3.32        4.10      9.48 o 
   0  12   2      111.99       93.09      9.58 o 
   1  12   2      936.13      865.41     32.23 o 
   2  12   2        2.56        0.96      6.28 o 
   3  12   2      706.85      668.59     19.65 o 
   4  12   2       58.37       78.41      5.89 o 
   5  12   2        2.09        2.38      4.93 o 
   6  12   2       42.74       40.99      5.97 o 
   7  12   2      460.11      531.08     14.69 o 
   8  12   2      295.45      245.15     10.25 o 
   9  12   2      133.84      130.28      9.94 o 
  10  12   2      263.63      308.13     18.04 o 
   0  13   2      110.01      123.19     13.50 o 
   1  13   2      227.48      254.11     19.14 o 
   2  13   2        5.77        6.91      7.16 o 
   3  13   2      392.11      428.64     16.28 o 
   4  13   2       28.15       16.19      7.35 o 
   5  13   2       10.15        0.22      6.61 o 
   6  13   2       11.07       16.34      5.88 o 
   7  13   2      816.91      833.61     23.78 o 
   8  13   2      584.34      566.78     15.96 o 
   9  13   2       45.78       48.64     10.81 o 
   3  14   2       41.81       51.88      9.25 o 
   4  14   2       83.08       74.07      9.41 o 
   5  14   2      214.87      247.58     13.19 o 
   6  14   2       53.88       72.78      9.19 o 
   7  14   2      179.30      184.53     11.99 o 
  -6 -14   3      276.23      245.51     13.15 o 
  -5 -14   3      270.24      292.29     16.92 o 
  -4 -14   3       31.94       19.84      8.10 o 
  -3 -14   3       12.94       10.85      7.90 o 
  -8 -13   3      269.56      222.97     12.60 o 
  -7 -13   3        9.34        5.38      7.39 o 
  -6 -13   3      188.60      210.13     11.87 o 
  -5 -13   3      424.00      418.55     17.08 o 
  -4 -13   3       77.51       83.25      7.57 o 
  -3 -13   3      110.35       84.33      8.95 o 
  -2 -13   3      625.27      676.20     32.74 o 
  -1 -13   3      366.83      355.31     15.30 o 
   0 -13   3        0.48       -2.42      7.50 o 
  -9 -12   3       78.00       58.39     12.48 o 
  -8 -12   3      986.83     1026.37     26.02 o 
  -7 -12   3     1280.15     1293.93     30.10 o 
  -6 -12   3      191.92      205.24     12.52 o 
  -5 -12   3      219.48      176.86     11.11 o 
  -4 -12   3       76.43       92.23      7.16 o 
  -3 -12   3       49.34       20.55      7.15 o 
  -2 -12   3      554.38      559.46     17.83 o 
  -1 -12   3     1558.53     1573.78     34.47 o 
   0 -12   3       74.25       93.92      8.89 o 
   1 -12   3      306.74      336.23     14.98 o 
   2 -12   3      264.21      278.63     14.09 o 
 -10 -11   3      337.94      378.42     21.64 o 
  -9 -11   3        4.11        0.19     11.11 o 
  -8 -11   3     1171.40     1224.75     28.82 o 
  -7 -11   3      770.59      780.19     21.19 o 
  -6 -11   3      260.36      216.76     10.80 o 
  -5 -11   3       12.92       21.23      4.99 o 
  -4 -11   3       77.80       73.65      6.68 o 
  -3 -11   3      325.22      325.18     10.87 o 
  -2 -11   3      338.95      426.00     12.12 o 
  -1 -11   3     1904.75     1695.40     35.46 o 
   0 -11   3      481.45      518.31     16.66 o 
   1 -11   3      321.49      319.92     13.64 o 
   2 -11   3        5.38        2.83      6.38 o 
   3 -11   3       73.68       69.54      9.37 o 
 -10 -10   3      837.09      850.50     30.90 o 
  -9 -10   3      456.01      445.32     20.76 o 
  -8 -10   3      383.34      399.32     14.71 o 
  -7 -10   3      693.51      699.88     23.94 o 
  -6 -10   3       72.84       72.29      7.13 o 
  -5 -10   3       11.52        3.46      4.16 o 
  -4 -10   3      297.56      363.10     10.79 o 
  -3 -10   3     1664.27     1686.81     29.36 o 
  -2 -10   3        6.10       25.04      4.50 o 
  -1 -10   3      805.37      850.14     17.61 o 
   0 -10   3      487.05      468.01     15.00 o 
   1 -10   3        3.15        3.74      5.59 o 
   2 -10   3        1.86        0.16      5.77 o 
   3 -10   3      348.22      332.26     14.19 o 
   4 -10   3      352.70      326.36     14.38 o 
   5 -10   3       85.55       98.04     10.18 o 
 -11  -9   3        7.29       -9.26      9.26 o 
 -10  -9   3      626.46      609.85     29.12 o 
  -9  -9   3      690.48      638.47     25.05 o 
  -8  -9   3       35.18       47.31      6.92 o 
  -7  -9   3       96.64      143.27     10.77 o 
  -6  -9   3       65.89       45.51      4.63 o 
  -5  -9   3        6.83       17.29      4.13 o 
  -4  -9   3      496.62      600.84     13.62 o 
  -3  -9   3     1236.73     1176.60     29.97 o 
  -2  -9   3       49.06       60.38      5.58 o 
  -1  -9   3       16.00       10.54      3.73 o 
   0  -9   3       27.93       31.92      4.27 o 
   1  -9   3       48.82       18.68      5.31 o 
   2  -9   3        4.39       23.54      6.09 o 
   3  -9   3     1059.93      994.19     24.42 o 
   4  -9   3     1247.00     1240.05     45.99 o 
   5  -9   3      161.52      184.58     11.28 o 
   6  -9   3       25.61       34.33      8.55 o 
 -11  -8   3       79.23       61.15     12.06 o 
 -10  -8   3      360.22      307.75     17.74 o 
  -9  -8   3     1067.76     1165.97     72.65 o 
  -8  -8   3      297.62      265.71     12.12 o 
  -7  -8   3        0.08        2.50      4.85 o 
  -6  -8   3        8.35       14.56      3.43 o 
  -5  -8   3     1381.62     1407.51     24.41 o 
  -4  -8   3        0.27       -0.33      3.05 o 
  -3  -8   3     1272.47     1143.81     20.51 o 
  -2  -8   3      541.59      627.94     13.26 o 
  -1  -8   3      188.64      258.21      8.03 o 
   0  -8   3        3.45        5.32      3.22 o 
   1  -8   3        2.76        4.05      3.22 o 
   2  -8   3       42.06       37.33      5.59 o 
   3  -8   3      464.42      562.14     16.30 o 
   4  -8   3      920.94      918.88     24.18 o 
   5  -8   3      677.03      572.40     32.10 o 
   6  -8   3       19.16        2.61      6.78 o 
   7  -8   3        2.43       14.26      7.98 o 
 -11  -7   3      184.18      231.17     16.84 o 
 -10  -7   3       31.02       48.43     10.42 o 
  -9  -7   3      317.32      235.19     14.79 o 
  -8  -7   3        3.72       16.83      5.96 o 
  -7  -7   3        1.21        4.06      4.69 o 
  -6  -7   3        7.02       31.22      3.32 o 
  -5  -7   3       81.14       62.43      4.02 o 
  -4  -7   3      875.51      785.15     15.78 o 
  -3  -7   3      879.89      882.48     16.26 o 
  -2  -7   3      819.89      675.48     16.80 o 
  -1  -7   3       19.25       39.70      3.79 o 
   0  -7   3      199.72      172.63      6.18 o 
   1  -7   3     1562.09     1526.19     28.91 o 
   2  -7   3     1313.09     1217.75     21.38 o 
   3  -7   3        5.30        3.62      4.38 o 
   4  -7   3      392.35      404.67     14.22 o 
   5  -7   3      703.50      794.00     24.03 o 
   6  -7   3       96.04       45.21      7.53 o 
   7  -7   3      210.42      225.90     12.39 o 
 -11  -6   3      856.31      872.89     31.71 o 
 -10  -6   3      130.96      154.20     13.45 o 
  -9  -6   3      298.71      287.22     16.05 o 
  -8  -6   3       44.90       41.28      7.77 o 
  -7  -6   3      199.12      246.27      7.22 o 
  -6  -6   3      340.92      361.33      9.27 o 
  -5  -6   3     2771.30     2805.15     37.63 o 
  -4  -6   3     2697.28     2828.67     42.88 o 
  -3  -6   3       19.25       11.23      4.42 o 
  -2  -6   3      486.74      354.06      8.21 o 
  -1  -6   3     2454.90     2459.49     43.94 o 
   0  -6   3      109.06      105.68      4.64 o 
   1  -6   3     2440.14     2351.97     36.50 o 
   2  -6   3     6908.59     6997.26     91.33 o 
   3  -6   3      323.41      274.81      7.68 o 
   4  -6   3      785.37      773.98     22.83 o 
   5  -6   3        2.88       17.18      5.39 o 
   6  -6   3      239.33      306.08     12.70 o 
   7  -6   3        1.31        3.33      6.38 o 
   8  -6   3      317.42      328.37     21.13 o 
 -11  -5   3      348.82      356.87     20.41 o 
 -10  -5   3      137.81      181.04     19.04 o 
  -9  -5   3      500.78      511.08     21.31 o 
  -8  -5   3      321.17      307.59     11.16 o 
  -7  -5   3     2544.16     2467.47     38.61 o 
  -6  -5   3      284.28      287.13      6.61 o 
  -5  -5   3      750.57      680.09     10.75 o 
  -4  -5   3      679.61      642.30     10.14 o 
  -3  -5   3     1795.44     1915.93     29.50 o 
  -2  -5   3     2887.16     3049.86     45.27 o 
  -1  -5   3       34.13       36.54      3.71 o 
   0  -5   3     1831.82     1908.43     29.55 o 
   1  -5   3      608.67      565.09      9.95 o 
   2  -5   3     5294.65     5231.25     68.80 o 
   3  -5   3     1340.76     1550.68     27.08 o 
   4  -5   3      197.93      217.63      6.43 o 
   5  -5   3       60.46       58.85      7.51 o 
   6  -5   3      278.30      258.37     16.90 o 
   7  -5   3       11.37       24.56      6.52 o 
   8  -5   3      706.65      784.58     22.30 o 
   9  -5   3      780.30      742.75     24.35 o 
 -11  -4   3        1.88       11.80     10.75 o 
 -10  -4   3       16.63        8.13      9.13 o 
  -9  -4   3      375.42      380.02     18.30 o 
  -8  -4   3      690.15      756.80     18.81 o 
  -7  -4   3     3757.92     3710.47     66.25 o 
  -6  -4   3     1367.43     1316.13     21.85 o 
  -5  -4   3      146.93      150.47      5.60 o 
  -4  -4   3      384.61      339.83      5.34 o 
  -3  -4   3     1837.38     1834.97     26.37 o 
  -2  -4   3      484.22      766.16     12.97 o 
  -1  -4   3    23245.62    23977.41    336.47 o 
   0  -4   3    12002.47    12343.23    203.07 o 
   1  -4   3     1374.68     1268.24     22.01 o 
   2  -4   3     2805.25     2859.74     43.30 o 
   3  -4   3     2676.26     2739.57     69.14 o 
   4  -4   3       43.48       37.03      3.18 o 
   5  -4   3      218.33      255.97      9.08 o 
   6  -4   3     2347.86     2122.11     40.41 o 
   7  -4   3      214.21      296.15     22.65 o 
   8  -4   3      785.28      788.43     26.79 o 
   9  -4   3     1271.96     1330.80     32.73 o 
 -11  -3   3       81.87       79.67     12.64 o 
 -10  -3   3      191.12      187.14     14.77 o 
  -9  -3   3      199.59      189.85     13.30 o 
  -8  -3   3       60.53       74.97      6.62 o 
  -7  -3   3     1534.78     1300.40     27.61 o 
  -6  -3   3     3779.80     4099.53     71.77 o 
  -5  -3   3     2609.51     2586.20     39.25 o 
  -4  -3   3       57.21       46.96      6.77 o 
  -3  -3   3       95.57      122.32      7.36 o 
  -2  -3   3      138.94      206.20      4.37 o 
  -1  -3   3     8682.11    10163.39    127.74 o 
   0  -3   3    10750.06    10276.19    147.97 o 
   1  -3   3     3739.28     3759.67     55.67 o 
   2  -3   3      470.13      709.59     13.15 o 
   3  -3   3     1299.69     1782.28     25.02 o 
   4  -3   3      274.11      267.83      7.25 o 
   5  -3   3      454.78      401.01     11.14 o 
   6  -3   3     2081.46     2575.27     51.48 o 
   7  -3   3     1658.72     1468.81     35.33 o 
   8  -3   3      108.50      134.03     11.37 o 
   9  -3   3      446.02      534.37     50.55 o 
  10  -3   3       20.00       20.78      9.74 o 
 -11  -2   3       10.21        7.20      9.59 o 
 -10  -2   3      356.32      340.93     15.37 o 
  -9  -2   3     1016.91      949.86     20.35 o 
  -8  -2   3     1132.12     1313.25     21.53 o 
  -7  -2   3      281.31      371.06      8.94 o 
  -6  -2   3     2941.38     2864.99     49.40 o 
  -5  -2   3     3042.97     3236.89     49.60 o 
  -4  -2   3      233.27      375.77     13.51 o 
  -3  -2   3     1974.35     1911.79     25.34 o 
  -2  -2   3     7488.93     7524.97    109.15 o 
  -1  -2   3     2030.34     1913.52     25.60 o 
   0  -2   3    14391.06    14360.38    165.68 o 
   1  -2   3      875.63      978.17     14.15 o 
   2  -2   3     1148.82     1212.94     17.25 o 
   3  -2   3        9.78       31.33      2.22 o 
   4  -2   3        9.56        8.89      2.38 o 
   5  -2   3      289.91      283.19      7.71 o 
   6  -2   3      293.44      265.89      8.94 o 
   7  -2   3     3483.71     3352.11     52.24 o 
   8  -2   3     1637.91     1841.60     46.92 o 
   9  -2   3       96.82      156.04     12.29 o 
  10  -2   3       35.28       33.69      9.74 o 
 -10  -1   3       44.91       22.31      9.95 o 
  -9  -1   3     1360.67     1415.14     37.19 o 
  -8  -1   3     3085.74     2976.90     97.21 o 
  -7  -1   3        1.49        6.19      3.45 o 
  -6  -1   3       12.12        8.29      3.03 o 
  -5  -1   3      259.90      341.23      8.13 o 
  -4  -1   3       40.76       76.53      3.82 o 
  -3  -1   3     1187.92     1536.16     20.79 o 
  -2  -1   3     4560.18     4855.49     70.61 o 
  -1  -1   3     8976.11     9056.73    107.11 o 
   0  -1   3     1170.94     1385.95     17.06 o 
   1  -1   3     7276.92     8143.64    113.71 o 
   2  -1   3     6998.71     6548.00     94.33 o 
   3  -1   3      230.97      307.94      7.79 o 
   4  -1   3     2493.65     2231.01     34.03 o 
   5  -1   3     4008.56     4105.10     60.85 o 
   6  -1   3      123.28      180.60      7.44 o 
   7  -1   3     2202.72     2133.28     34.85 o 
   8  -1   3     1078.85     1055.15     20.59 o 
   9  -1   3      142.58      162.65      9.18 o 
  10  -1   3       69.85       59.84     17.20 o 
  11  -1   3      582.44      664.88     27.03 o 
 -10   0   3       70.36       44.43     15.04 o 
  -9   0   3      892.69      872.72     29.11 o 
  -8   0   3     1946.87     2059.64     53.05 o 
  -7   0   3      384.03      334.93     10.85 o 
  -6   0   3      686.71      593.24     15.95 o 
  -5   0   3      543.45      506.78     12.05 o 
  -4   0   3     1000.40     1062.71     37.49 o 
  -3   0   3      317.27      354.89     12.18 o 
  -2   0   3     5026.99     4583.05     65.85 o 
  -1   0   3     9072.66    10729.63    114.98 o 
   0   0   3      353.53      357.60     10.34 o 
   1   0   3       15.76       29.53      1.88 o 
   2   0   3       24.70       13.13      1.41 o 
   3   0   3     1555.62     1505.99     23.16 o 
   4   0   3     2936.39     2724.66     40.78 o 
   5   0   3    10133.69    10113.11    144.40 o 
   6   0   3       35.97       89.45      5.35 o 
   7   0   3       21.45       46.82      5.54 o 
   8   0   3       32.79       36.12      5.38 o 
   9   0   3       39.63       43.68      5.34 o 
  10   0   3       10.93        9.33      5.10 o 
  11   0   3      715.03      807.59     23.15 o 
 -10   1   3      384.89      383.02     30.33 o 
  -9   1   3       14.07       12.58      7.99 o 
  -8   1   3     1033.38     1100.15     21.66 o 
  -7   1   3      311.03      355.92     10.27 o 
  -6   1   3        2.25       -1.49      3.08 o 
  -5   1   3     1228.82     1228.19     22.01 o 
  -4   1   3     1553.54     1503.79     29.24 o 
  -3   1   3        8.74       30.88      2.51 o 
  -2   1   3      142.40      161.74      3.94 o 
  -1   1   3     3548.09     3249.86     79.57 o 
   0   1   3     2235.64     2356.95     28.44 o 
   1   1   3     9738.75    10038.51    108.47 o 
   2   1   3    13290.93    13021.27    167.43 o 
   3   1   3     1489.14     1981.48     29.77 o 
   4   1   3       14.92       38.54      5.19 o 
   5   1   3     9389.57     9206.17    131.73 o 
   6   1   3      477.77      416.46      9.69 o 
   7   1   3      278.99      235.84      7.69 o 
   8   1   3      142.92      184.04      8.74 o 
   9   1   3      128.25       87.57      8.65 o 
  10   1   3        2.00        0.17      3.39 o 
  11   1   3      694.48      683.52     20.11 o 
  12   1   3      368.74      389.77     20.48 o 
  -9   2   3       20.99       14.73      8.45 o 
  -8   2   3      285.61      314.40     12.81 o 
  -7   2   3       72.75       54.14      5.13 o 
  -6   2   3      102.23       92.54      5.35 o 
  -5   2   3      834.31      873.65     16.34 o 
  -4   2   3     2378.46     2148.00     33.53 o 
  -3   2   3     4970.54     5261.44     76.25 o 
  -2   2   3     5250.71     5402.33     70.10 o 
  -1   2   3     6839.58     7506.75     96.47 o 
   0   2   3        5.88        5.52      1.68 o 
   1   2   3     7282.85     7857.37     92.60 o 
   2   2   3    14889.39    14974.56    266.40 o 
   3   2   3      961.29      849.15     15.92 o 
   4   2   3     1499.97     1582.95     22.23 o 
   5   2   3     1581.19     1698.45     24.37 o 
   6   2   3      248.06      282.34      6.99 o 
   7   2   3      754.35      787.87     13.96 o 
   8   2   3        4.77        4.98      3.60 o 
   9   2   3      609.45      613.80     15.58 o 
  10   2   3      282.35      304.65     11.01 o 
  11   2   3      156.65      166.85      7.92 o 
  12   2   3      292.85      270.20     10.44 o 
  -9   3   3       52.45       55.15     10.30 o 
  -8   3   3       80.14       75.19      8.23 o 
  -7   3   3      186.93      212.85     10.45 o 
  -6   3   3       35.09       44.24      4.50 o 
  -5   3   3      138.77      102.09      5.16 o 
  -4   3   3     4012.78     4044.92     60.40 o 
  -3   3   3     3165.92     3171.31     42.76 o 
  -2   3   3      493.82      477.05      8.39 o 
  -1   3   3      162.99      138.94      4.42 o 
   0   3   3      296.50      363.69      6.51 o 
   1   3   3       19.63       20.84      1.88 o 
   2   3   3     1884.13     1990.85     27.16 o 
   3   3   3     5402.98     5210.69     91.35 o 
   4   3   3      197.41      232.09      5.23 o 
   5   3   3       68.81       42.52      3.36 o 
   6   3   3        3.00        0.55      2.53 o 
   7   3   3      205.11      166.12      5.72 o 
   8   3   3        9.02       10.27      3.27 o 
   9   3   3      653.41      675.89     12.66 o 
  10   3   3     1407.24     1242.79     21.65 o 
  11   3   3       33.61       -0.56      4.52 o 
  12   3   3      167.61      209.07     12.19 o 
  -8   4   3        0.73        5.50      6.64 o 
  -7   4   3      302.31      271.62     12.05 o 
  -6   4   3      944.89      980.14     23.33 o 
  -5   4   3       16.55       10.36      3.28 o 
  -4   4   3     1031.09     1081.69     19.31 o 
  -3   4   3     1612.38     1659.53     23.88 o 
  -2   4   3      454.30      384.38      7.27 o 
  -1   4   3        2.28        6.48      1.90 o 
   0   4   3      528.87      314.74      6.14 o 
   1   4   3     5994.43     6544.30     84.51 o 
   2   4   3       47.27       89.45      3.73 o 
   3   4   3     5416.89     5139.41     67.27 o 
   4   4   3      373.78      383.36     13.77 o 
   5   4   3      131.60      110.80      5.43 o 
   6   4   3       28.31       31.43      3.18 o 
   7   4   3     1312.35     1379.31     26.81 o 
   8   4   3      713.07      706.76     15.03 o 
   9   4   3      860.53      892.34     18.42 o 
  10   4   3      983.73      979.85     18.81 o 
  11   4   3      216.75      151.63     18.09 o 
  12   4   3       28.17       42.09     10.33 o 
  -8   5   3      141.58      209.93     12.14 o 
  -7   5   3       18.41       17.06      7.29 o 
  -6   5   3     1911.39     1960.32     39.89 o 
  -5   5   3     2111.71     1816.34     36.52 o 
  -4   5   3      445.62      536.56     15.07 o 
  -3   5   3      337.31      351.41     11.29 o 
  -2   5   3      108.70      153.09      7.06 o 
  -1   5   3       15.22       58.74      2.75 o 
   0   5   3     2028.44     2548.55     36.62 o 
   1   5   3     4140.37     3883.92     51.44 o 
   2   5   3      731.69      688.49     11.42 o 
   3   5   3     2813.08     2620.75     35.90 o 
   4   5   3     2423.45     2675.38     40.70 o 
   5   5   3       36.24       47.67      5.85 o 
   6   5   3       58.71       47.76      3.63 o 
   7   5   3     3714.40     3838.18     58.14 o 
   8   5   3     1670.36     1508.71     26.26 o 
   9   5   3       84.16       52.22      5.47 o 
  10   5   3      341.83      304.91     17.35 o 
  11   5   3      598.31      673.58     22.28 o 
  12   5   3      100.73       79.35      8.63 o 
  -7   6   3       75.44       78.09      9.39 o 
  -6   6   3      996.76      932.39     28.20 o 
  -5   6   3     1791.19     1725.17     36.07 o 
  -4   6   3       10.02       20.49      6.96 o 
  -3   6   3      492.16      481.48     17.38 o 
  -2   6   3     1941.00     2097.58     39.49 o 
  -1   6   3     1415.02     1270.84     25.65 o 
   0   6   3     1516.23     1354.67     19.93 o 
   1   6   3     1585.28     1532.57     24.98 o 
   2   6   3     1452.89     1630.36     26.24 o 
   3   6   3      524.22      558.33     11.49 o 
   4   6   3      550.01      533.44     12.14 o 
   5   6   3     1032.18     1002.59     28.62 o 
   6   6   3      140.03      131.64      5.58 o 
   7   6   3     2070.31     2193.30     35.35 o 
   8   6   3     5717.67     5547.20     95.19 o 
   9   6   3      342.08      307.26     11.58 o 
  10   6   3       35.53       62.56      6.67 o 
  11   6   3        2.72        0.08      5.67 o 
  12   6   3        0.34       -3.77      5.45 o 
  -6   7   3       15.67        9.52      7.18 o 
  -5   7   3      378.99      404.09     15.74 o 
  -4   7   3       78.25       60.44      7.52 o 
  -3   7   3        0.30       -4.80      4.80 o 
  -2   7   3     1607.63     1537.29     31.44 o 
  -1   7   3     2855.04     2857.08     51.74 o 
   0   7   3      802.39      823.79     13.47 o 
   1   7   3      257.93      267.87      7.87 o 
   2   7   3     2127.29     2129.36     33.77 o 
   3   7   3      254.13      214.09      6.24 o 
   4   7   3      435.83      455.03      8.63 o 
   5   7   3     1338.03     1257.85     22.09 o 
   6   7   3      703.18      688.28     14.22 o 
   7   7   3       94.42       93.36      5.34 o 
   8   7   3     2615.94     2475.00     46.62 o 
   9   7   3      794.07      838.18     17.39 o 
  10   7   3        5.20        6.96      4.57 o 
  11   7   3      124.23      166.41     10.23 o 
  12   7   3       67.68       68.15      9.22 o 
  -6   8   3        1.53       -7.22      7.27 o 
  -5   8   3        0.55       -1.08      7.02 o 
  -4   8   3       32.73       61.59     11.13 o 
  -3   8   3       37.84       65.67      9.34 o 
  -2   8   3       20.77       12.33      5.40 o 
  -1   8   3     2225.21     2362.68     44.86 o 
   0   8   3      187.79      175.79      6.56 o 
   1   8   3      943.12      871.06     16.69 o 
   2   8   3      143.17      177.44      6.74 o 
   3   8   3      120.23      113.50      5.58 o 
   4   8   3       65.79       48.77      5.67 o 
   5   8   3     2374.96     2262.80     36.56 o 
   6   8   3     1123.05     1115.45     20.72 o 
   7   8   3       95.28       86.96      5.55 o 
   8   8   3       56.15       64.76      6.38 o 
   9   8   3      156.39      102.81      7.40 o 
  10   8   3       32.61       17.93      5.88 o 
  11   8   3      113.93       93.13      8.55 o 
  12   8   3      268.59      264.26     16.46 o 
  -5   9   3        0.56       -2.00      7.50 o 
  -4   9   3       28.65       22.33      7.45 o 
  -3   9   3      137.86      208.64     11.48 o 
  -2   9   3      140.39       94.59      8.51 o 
  -1   9   3      307.83      318.54     12.60 o 
   0   9   3     2715.20     2680.30     50.38 o 
   1   9   3     1180.05     1109.52     20.57 o 
   2   9   3      578.82      620.48     15.14 o 
   3   9   3      909.75      932.54     16.43 o 
   4   9   3      292.14      278.95      8.12 o 
   5   9   3      759.87      714.92     13.72 o 
   6   9   3     1464.16     1351.22     24.56 o 
   7   9   3      275.53      328.61     10.08 o 
   8   9   3      455.54      449.27     14.78 o 
   9   9   3       33.36       39.12      5.33 o 
  10   9   3       52.27       58.26      7.47 o 
  11   9   3       25.70       18.36      6.89 o 
  12   9   3      314.32      318.94     31.50 o 
  -4  10   3      157.27      183.66     12.52 o 
  -3  10   3      396.40      378.69     20.97 o 
  -2  10   3      139.53      123.57      9.95 o 
  -1  10   3       99.16       80.71      8.60 o 
   0  10   3      586.13      599.37     17.68 o 
   1  10   3      112.00      135.89      8.92 o 
   2  10   3       25.50       16.82      4.42 o 
   3  10   3      579.39      519.49     11.89 o 
   4  10   3      693.29      798.19     15.24 o 
   5  10   3       95.73      109.04      6.32 o 
   6  10   3      188.82      191.36      8.13 o 
   7  10   3       24.14       18.98      4.72 o 
   8  10   3       71.28       77.41      9.49 o 
   9  10   3       10.46       12.30      6.17 o 
  10  10   3      352.65      367.47     14.61 o 
  11  10   3      137.86      138.27     13.73 o 
  -2  11   3      452.86      434.14     17.54 o 
  -1  11   3        8.99        4.00      6.84 o 
   0  11   3       90.91      115.55      9.58 o 
   1  11   3        2.02        3.85      6.49 o 
   2  11   3        4.79        4.42      6.14 o 
   3  11   3      127.43      162.41      6.98 o 
   4  11   3      853.15      792.82     19.35 o 
   5  11   3      737.02      732.43     15.02 o 
   6  11   3      101.93       96.36      5.84 o 
   7  11   3      235.53      288.41     12.14 o 
   8  11   3        8.76       14.79      5.14 o 
   9  11   3        0.97       -0.44      5.86 o 
  10  11   3      479.79      607.88     19.46 o 
  11  11   3      573.80      537.12     31.67 o 
  -1  12   3       42.80       53.92     14.78 o 
   0  12   3        5.25        5.13      7.63 o 
   1  12   3      177.63      155.98     10.73 o 
   2  12   3        4.09        1.07      6.67 o 
   3  12   3       75.61       62.25      6.93 o 
   4  12   3      543.65      593.87     15.99 o 
   5  12   3      226.59      271.66     10.59 o 
   6  12   3      177.26      244.63     11.82 o 
   7  12   3       20.49        8.22      5.30 o 
   8  12   3      262.57      245.75     10.66 o 
   9  12   3       31.53       36.13      7.44 o 
  10  12   3      480.63      509.63     17.96 o 
   1  13   3      152.54      164.23     20.57 o 
   2  13   3      903.85      990.68     26.38 o 
   3  13   3       87.39       79.66      8.02 o 
   4  13   3      128.34      115.43      9.80 o 
   5  13   3      309.62      319.57     16.29 o 
   6  13   3        1.94       -5.46      5.46 o 
   7  13   3       80.71       72.07      7.30 o 
   8  13   3      695.44      652.25     21.82 o 
   9  13   3      187.43      215.39     12.42 o 
   3  14   3       83.90       66.77      9.55 o 
   4  14   3       20.52       14.76      8.09 o 
   5  14   3        0.13        6.12      7.59 o 
   6  14   3        6.53        3.39      7.57 o 
   7  14   3       67.77       51.46      8.66 o 
  -5 -14   4      627.95      594.74     23.99 o 
  -4 -14   4      303.30      330.29     18.08 o 
  -3 -14   4        1.22       -1.18      7.52 o 
  -7 -13   4      271.67      309.98     14.23 o 
  -6 -13   4        1.55       -4.43      6.93 o 
  -5 -13   4      622.28      606.99     31.28 o 
  -4 -13   4      792.37      792.59     21.96 o 
  -3 -13   4      284.52      244.68     12.30 o 
  -2 -13   4        8.35       12.96      7.30 o 
  -1 -13   4       21.32       31.99      8.28 o 
   0 -13   4       23.07       27.72      8.36 o 
  -9 -12   4        9.25       17.49     10.71 o 
  -8 -12   4        1.92        0.46      6.96 o 
  -7 -12   4      385.63      371.44     15.08 o 
  -6 -12   4      104.94      110.44      9.28 o 
  -5 -12   4       84.39       67.92      8.02 o 
  -4 -12   4      703.46      766.98     23.78 o 
  -3 -12   4      238.72      240.14      9.91 o 
  -2 -12   4       54.77       38.64      7.09 o 
  -1 -12   4      459.49      473.20     16.60 o 
   0 -12   4      775.71      817.14     22.72 o 
   1 -12   4        1.35        3.42      6.99 o 
   2 -12   4      368.08      381.09     17.11 o 
  -9 -11   4       16.04       17.31     10.02 o 
  -8 -11   4       16.97       20.05      7.16 o 
  -7 -11   4     1380.48     1388.89     31.40 o 
  -6 -11   4     1301.21     1350.32     30.28 o 
  -5 -11   4       18.31        7.42      6.19 o 
  -4 -11   4      624.20      545.35     16.73 o 
  -3 -11   4        0.40        2.92      4.46 o 
  -2 -11   4        0.28       -2.67      3.13 o 
  -1 -11   4      960.10      944.58     23.37 o 
   0 -11   4     1268.73     1149.76     50.11 o 
   1 -11   4      176.82      189.31     11.02 o 
   2 -11   4      182.45      180.29     11.72 o 
   3 -11   4      137.94      116.82     10.67 o 
 -10 -10   4      100.61       72.40     12.02 o 
  -9 -10   4      131.93      154.36     14.24 o 
  -8 -10   4      100.13      100.69      8.64 o 
  -7 -10   4      640.41      631.93     18.22 o 
  -6 -10   4     1507.56     1454.50     34.11 o 
  -5 -10   4      103.06      113.13      6.48 o 
  -4 -10   4       62.22       64.80      5.80 o 
  -3 -10   4      249.43      180.96      7.69 o 
  -2 -10   4      279.58      372.00     11.04 o 
  -1 -10   4      502.86      504.51     12.77 o 
   0 -10   4     1701.05     1824.12     37.11 o 
   1 -10   4      328.12      280.08     12.11 o 
   2 -10   4      129.75      124.69      9.05 o 
   3 -10   4       11.94        8.95      6.54 o 
   4 -10   4      193.41      197.89     15.13 o 
   5 -10   4        0.00       -3.50      7.22 o 
 -10  -9   4      432.31      486.12     23.21 o 
  -9  -9   4      738.83      736.12     31.38 o 
  -8  -9   4      697.93      681.85     38.14 o 
  -7  -9   4      310.38      255.24     11.32 o 
  -6  -9   4      526.86      508.78     15.45 o 
  -5  -9   4        3.12       -1.25      3.56 o 
  -4  -9   4       60.62       78.53      5.44 o 
  -3  -9   4       69.09       98.46      5.79 o 
  -2  -9   4      815.44      787.22     16.23 o 
  -1  -9   4       27.00       31.46      4.28 o 
   0  -9   4     1155.33     1094.27     20.61 o 
   1  -9   4      396.00      445.15     14.23 o 
   2  -9   4      196.02      174.69      9.35 o 
   3  -9   4       10.19       11.92      6.05 o 
   4  -9   4      376.79      340.69     14.17 o 
   5  -9   4      421.01      461.40     17.15 o 
   6  -9   4      317.55      361.83     16.27 o 
 -10  -8   4      112.61       85.89     14.25 o 
  -9  -8   4      729.04      742.01     27.54 o 
  -8  -8   4     1516.97     1511.62     42.23 o 
  -7  -8   4      106.11      117.95      7.89 o 
  -6  -8   4     1147.87     1040.59     23.44 o 
  -5  -8   4       72.48       50.94      5.33 o 
  -4  -8   4        3.76        8.96      3.43 o 
  -3  -8   4       37.52       30.55      3.95 o 
  -2  -8   4     2466.14     2447.13     38.74 o 
  -1  -8   4      354.65      336.07     10.70 o 
   0  -8   4     1340.59     1365.59     32.35 o 
   1  -8   4      563.42      469.81     11.30 o 
   2  -8   4        1.94       -4.54      4.54 o 
   3  -8   4        2.65        4.09      5.23 o 
   4  -8   4     1909.73     2014.58     40.71 o 
   5  -8   4      969.25      865.53     23.11 o 
   6  -8   4        0.53        1.48      6.63 o 
   7  -8   4       93.04       93.42     10.31 o 
 -11  -7   4      236.27      259.38     18.18 o 
 -10  -7   4      126.20      105.92     12.64 o 
  -9  -7   4      549.71      458.51     24.67 o 
  -8  -7   4     2566.80     2633.34     65.00 o 
  -7  -7   4      405.37      415.12     13.09 o 
  -6  -7   4      267.30      247.16      9.78 o 
  -5  -7   4      657.56      654.63     12.88 o 
  -4  -7   4     1737.85     1708.88     27.87 o 
  -3  -7   4      922.64      951.10     17.26 o 
  -2  -7   4      369.85      323.18      8.49 o 
  -1  -7   4     3151.57     3241.42     49.31 o 
   0  -7   4       56.07       65.32      4.39 o 
   1  -7   4      234.83      202.65      6.99 o 
   2  -7   4      485.17      500.07     12.47 o 
   3  -7   4      544.29      559.10     12.48 o 
   4  -7   4      380.08      338.39     12.59 o 
   5  -7   4     1390.68     1417.56     31.06 o 
   6  -7   4      298.79      273.73     12.69 o 
   7  -7   4      161.04      149.14     10.67 o 
 -11  -6   4      664.75      615.84     26.38 o 
 -10  -6   4      819.17      899.34     31.81 o 
  -9  -6   4       16.96       24.86      8.71 o 
  -8  -6   4      766.69      765.31     26.19 o 
  -7  -6   4       58.63       46.63      5.44 o 
  -6  -6   4     1347.35     1311.38     26.98 o 
  -5  -6   4      388.17      407.76     11.82 o 
  -4  -6   4     2601.09     2711.35     41.23 o 
  -3  -6   4     1986.66     1974.14     41.55 o 
  -2  -6   4      645.01      626.07     12.18 o 
  -1  -6   4     3920.59     4040.91     59.82 o 
   0  -6   4       45.62       73.59      5.50 o 
   1  -6   4        5.90       -2.39      2.61 o 
   2  -6   4     5299.99     5619.94     82.64 o 
   3  -6   4     2947.20     2673.53     41.93 o 
   4  -6   4      127.15      129.74      6.02 o 
   5  -6   4     1956.40     1670.79     34.29 o 
   6  -6   4     1108.70     1269.27     38.27 o 
   7  -6   4        0.77        3.42      6.47 o 
   8  -6   4       71.06       60.74      8.68 o 
 -11  -5   4      391.98      391.75     22.07 o 
 -10  -5   4     1452.26     1448.47     42.96 o 
  -9  -5   4       10.84       21.19      8.27 o 
  -8  -5   4      178.16      137.00     11.37 o 
  -7  -5   4        0.36        1.54      3.96 o 
  -6  -5   4      585.00      578.83     15.08 o 
  -5  -5   4      425.96      420.39     11.53 o 
  -4  -5   4     9830.30     9589.03    159.65 o 
  -3  -5   4     5930.22     6274.29     96.16 o 
  -2  -5   4      206.71      195.31      5.70 o 
  -1  -5   4     2200.22     2281.27     34.81 o 
   0  -5   4        0.82        2.83      3.10 o 
   1  -5   4       38.38       59.18      5.59 o 
   2  -5   4     5442.64     5438.00     92.56 o 
   3  -5   4     5955.78     6083.34    103.30 o 
   4  -5   4      766.35      759.76     17.59 o 
   5  -5   4      835.65      886.16     20.35 o 
   6  -5   4       31.97       10.64      6.66 o 
   7  -5   4       63.12       80.48     10.01 o 
   8  -5   4       18.63       24.53      7.63 o 
   9  -5   4      457.40      495.75     18.58 o 
 -11  -4   4       35.78       50.15     11.22 o 
 -10  -4   4      325.00      358.66     19.93 o 
  -9  -4   4       12.82       14.44      8.61 o 
  -8  -4   4      140.05      137.95     11.80 o 
  -7  -4   4      225.00      213.55      8.61 o 
  -6  -4   4     2215.55     2249.21     40.20 o 
  -5  -4   4      456.47      361.87      9.52 o 
  -4  -4   4     9332.76     9299.67    135.38 o 
  -3  -4   4     3866.94     4135.14     70.67 o 
  -2  -4   4      786.02      901.06     13.03 o 
  -1  -4   4      790.78      937.96     15.61 o 
   0  -4   4     2312.48     2212.05     42.07 o 
   1  -4   4     3736.09     3554.53     96.61 o 
   2  -4   4     4642.01     4811.77     81.83 o 
   3  -4   4     4425.40     4393.43     75.61 o 
   4  -4   4      656.40      551.61     13.84 o 
   5  -4   4      126.08       97.13      6.09 o 
   6  -4   4       23.69       29.32      9.95 o 
   7  -4   4      360.81      308.35     15.46 o 
   8  -4   4        2.06       15.87      7.67 o 
   9  -4   4      754.93      898.75     30.93 o 
 -11  -3   4       29.13       35.87     19.24 o 
 -10  -3   4       69.59       82.79     11.62 o 
  -9  -3   4      113.29      117.25     22.52 o 
  -8  -3   4      217.17      183.97     12.70 o 
  -7  -3   4      140.05      149.17      5.84 o 
  -6  -3   4     2818.26     2699.72     41.36 o 
  -5  -3   4     4282.33     4545.15     61.90 o 
  -4  -3   4      256.37      315.88      7.18 o 
  -3  -3   4      566.74      510.05      9.74 o 
  -2  -3   4        1.72       47.24     19.57 o 
  -1  -3   4     1253.60     1467.18     22.51 o 
   0  -3   4     4579.22     4443.12     64.21 o 
   1  -3   4     7360.32     7370.71    105.21 o 
   2  -3   4     1100.37      958.97     16.45 o 
   3  -3   4     1480.63     1579.89     25.44 o 
   4  -3   4      196.50      211.74      6.74 o 
   5  -3   4      211.15      144.65      5.88 o 
   6  -3   4        1.56       29.54      4.64 o 
   7  -3   4     2071.49     2108.03     40.89 o 
   8  -3   4      339.83      275.82     12.32 o 
   9  -3   4      322.13      290.60     16.59 o 
  10  -3   4      271.89      306.20     26.89 o 
 -10  -2   4       19.05       20.33      9.68 o 
  -9  -2   4       62.39       45.92      9.22 o 
  -8  -2   4      350.43      500.33     13.04 o 
  -7  -2   4       65.64      111.29      6.16 o 
  -6  -2   4     2642.82     2729.24     57.34 o 
  -5  -2   4     5186.85     4933.63     72.07 o 
  -4  -2   4       77.05       94.87      3.31 o 
  -3  -2   4      448.43      493.02     17.48 o 
  -2  -2   4     2122.81     1933.40     26.19 o 
  -1  -2   4        2.59        9.82      1.08 o 
   0  -2   4     2843.46     2683.55     34.97 o 
   1  -2   4      320.64      323.33      6.97 o 
   2  -2   4       18.71       61.51      4.15 o 
   3  -2   4     1322.07     1260.00     20.48 o 
   4  -2   4      265.03      255.89      6.86 o 
   5  -2   4      195.17      195.24      6.48 o 
   6  -2   4       19.95       13.04      3.33 o 
   7  -2   4     2462.42     2490.10     40.29 o 
   8  -2   4     2401.57     2559.39     42.12 o 
   9  -2   4       77.98       80.80      7.86 o 
  10  -2   4       13.47       17.87      8.64 o 
 -10  -1   4        8.78       14.78      7.66 o 
  -9  -1   4      169.71      164.03     20.45 o 
  -8  -1   4     1371.93     1227.56     27.27 o 
  -7  -1   4      175.86      206.66      7.86 o 
  -6  -1   4     1123.51     1225.05     21.17 o 
  -5  -1   4     1872.84     1979.15     36.12 o 
  -4  -1   4       25.63       57.30      2.96 o 
  -3  -1   4      187.43      222.58      4.89 o 
  -2  -1   4     2012.05     2380.57     37.69 o 
  -1  -1   4      628.58      553.97      6.97 o 
   0  -1   4    17723.08    16731.70    300.32 o 
   1  -1   4     3331.68     3234.64     54.57 o 
   2  -1   4     3432.22     3081.70     45.12 o 
   3  -1   4     1208.90     1207.41     19.44 o 
   4  -1   4      896.52      955.28     16.38 o 
   5  -1   4     3886.63     3784.01     65.46 o 
   6  -1   4      587.08      639.76     15.44 o 
   7  -1   4      381.99      447.54     11.18 o 
   8  -1   4     2323.75     2011.29     34.10 o 
   9  -1   4      636.87      746.62     17.05 o 
  10  -1   4       11.45        7.53      6.18 o 
  11  -1   4      168.10      200.67     15.62 o 
 -10   0   4        2.97       -1.48     13.45 o 
  -9   0   4      127.51      123.23     11.64 o 
  -8   0   4     1038.14     1051.83     24.50 o 
  -7   0   4     2992.63     3033.75     49.30 o 
  -6   0   4       85.36      108.03      5.21 o 
  -5   0   4       10.70       32.19      3.64 o 
  -4   0   4       90.79      140.82     11.01 o 
  -3   0   4        4.44       -2.03      2.03 o 
  -2   0   4      697.30      503.72      8.91 o 
  -1   0   4     7023.64     7625.24     88.95 o 
   0   0   4     3082.96     3360.30     84.27 o 
   1   0   4     7632.02     7867.39    126.92 o 
   2   0   4     2486.08     2736.19     40.25 o 
   3   0   4     2935.74     3389.99     49.70 o 
   4   0   4      445.07      631.40     13.25 o 
   5   0   4     6038.80     5675.36     82.62 o 
   6   0   4     1284.56     1435.52     24.18 o 
   7   0   4      172.14      206.73      7.47 o 
   8   0   4     1686.97     1734.40     31.30 o 
   9   0   4      239.90      211.38     10.13 o 
  10   0   4       43.18       33.37      6.67 o 
  11   0   4       43.00       30.01      9.72 o 
  -9   1   4       49.50       49.03      9.53 o 
  -8   1   4     1896.01     1963.65     39.53 o 
  -7   1   4     1325.78     1447.83     26.57 o 
  -6   1   4      465.67      490.07     11.52 o 
  -5   1   4     2206.05     2205.10     34.85 o 
  -4   1   4       77.14       51.13      3.43 o 
  -3   1   4     1779.64     1891.19     29.18 o 
  -2   1   4       57.07      101.81      3.76 o 
  -1   1   4     6029.06     5271.76     85.92 o 
   0   1   4     1172.78     1102.68     14.63 o 
   1   1   4      991.13     1031.20     15.72 o 
   2   1   4       46.24       71.79      2.48 o 
   3   1   4     5049.29     5606.99     80.69 o 
   4   1   4      619.79      673.84     12.09 o 
   5   1   4     5216.87     5752.42     83.61 o 
   6   1   4     7766.20     6823.69     99.20 o 
   7   1   4      974.27     1115.05     20.29 o 
   8   1   4       37.34       40.01      4.55 o 
   9   1   4      111.53       81.31      8.01 o 
  10   1   4      105.39       85.04      8.40 o 
  11   1   4        1.67        3.41      5.41 o 
  12   1   4      555.47      611.14     17.62 o 
  -9   2   4      136.72      122.42     12.05 o 
  -8   2   4       73.69       65.63      9.60 o 
  -7   2   4      473.63      427.79     11.84 o 
  -6   2   4       80.14      117.01      6.69 o 
  -5   2   4       84.24      129.55      5.75 o 
  -4   2   4     1159.87     1266.13     24.85 o 
  -3   2   4     4717.17     4915.72     71.71 o 
  -2   2   4       65.68       70.73      3.27 o 
  -1   2   4     3668.63     3665.48     48.27 o 
   0   2   4     3951.17     4562.50     65.79 o 
   1   2   4    12510.71    12318.06    157.42 o 
   2   2   4      302.34      306.81      6.28 o 
   3   2   4     5122.26     5146.98     86.39 o 
   4   2   4     1592.04     1529.24     21.66 o 
   5   2   4      929.29      890.13     15.76 o 
   6   2   4     2554.51     2750.20     42.44 o 
   7   2   4      691.15      656.65     13.79 o 
   8   2   4      404.43      450.67     11.52 o 
   9   2   4       21.83       32.40      4.81 o 
  10   2   4      768.83      770.21     17.76 o 
  11   2   4       46.05       53.62      5.88 o 
  12   2   4      536.79      583.52     18.13 o 
  -9   3   4      257.27      237.84     15.77 o 
  -8   3   4       58.01       64.78     10.02 o 
  -7   3   4       68.37       78.34      7.59 o 
  -6   3   4       22.49       31.21      4.38 o 
  -5   3   4      718.28      762.62     15.51 o 
  -4   3   4      857.09      933.43     17.20 o 
  -3   3   4     4344.57     4338.79     64.13 o 
  -2   3   4     3061.87     2965.18     40.05 o 
  -1   3   4     1455.01     1602.94     23.29 o 
   0   3   4     2929.84     2649.96     35.63 o 
   1   3   4      132.23      138.27      4.53 o 
   2   3   4       97.06      132.41      3.84 o 
   3   3   4    10486.73    10509.15    150.04 o 
   4   3   4     4194.61     4561.38     77.64 o 
   5   3   4      970.17      668.86     14.13 o 
   6   3   4     1705.47     1386.49     25.59 o 
   7   3   4     1634.58     1905.29     27.81 o 
   8   3   4        0.82        1.12      2.74 o 
   9   3   4      168.92      165.00      6.07 o 
  10   3   4     1325.70     1150.54     29.31 o 
  11   3   4      116.27      145.68      7.46 o 
  12   3   4      171.60      153.51     15.64 o 
  -8   4   4      233.22      243.86     15.58 o 
  -7   4   4        6.70       -3.51      5.86 o 
  -6   4   4       95.03      107.11      8.13 o 
  -5   4   4      853.59      746.15     25.89 o 
  -4   4   4      216.96      268.06     10.71 o 
  -3   4   4     1697.32     1710.26     24.86 o 
  -2   4   4     7918.34     7766.54    100.73 o 
  -1   4   4     2710.98     2814.94     48.15 o 
   0   4   4      464.79      479.49      8.58 o 
   1   4   4     2149.46     2229.88     33.90 o 
   2   4   4     1665.91     1629.28     27.59 o 
   3   4   4     1421.21     1453.08     20.99 o 
   4   4   4    11624.81    11259.37    216.86 o 
   5   4   4     2091.88     2290.12     35.40 o 
   6   4   4      158.29      190.23      6.20 o 
   7   4   4      459.32      378.20     18.17 o 
   8   4   4        2.05        3.33      4.39 o 
   9   4   4      559.39      494.49     15.85 o 
  10   4   4     1212.03     1357.89     25.73 o 
  11   4   4      624.30      518.62     18.90 o 
  12   4   4        6.37        3.74      6.88 o 
  -7   5   4       46.00       45.78      7.90 o 
  -6   5   4      460.92      483.48     16.35 o 
  -5   5   4     3351.74     3303.19     83.22 o 
  -4   5   4     1903.00     1946.06     38.02 o 
  -3   5   4     1705.74     1732.74     28.58 o 
  -2   5   4     2107.45     2090.68     29.45 o 
  -1   5   4     1245.94     1253.35     18.71 o 
   0   5   4       53.04      106.88      4.00 o 
   1   5   4     1717.30     1747.80     27.64 o 
   2   5   4     2483.12     2356.06     32.75 o 
   3   5   4      210.69      216.77      5.70 o 
   4   5   4     5663.53     5764.50     83.94 o 
   5   5   4     1120.61     1303.02     21.85 o 
   6   5   4        0.20        6.72      2.60 o 
   7   5   4      507.35      579.45     11.41 o 
   8   5   4      733.62      595.46     13.32 o 
   9   5   4       80.24       97.01      6.10 o 
  10   5   4      735.57      661.47     15.68 o 
  11   5   4     1925.47     2005.29     41.54 o 
  12   5   4      187.02      205.90     11.87 o 
  -7   6   4       38.33       45.90      8.65 o 
  -6   6   4       42.72       35.53      8.02 o 
  -5   6   4     4211.02     4334.18    124.29 o 
  -4   6   4     2625.52     2491.76     51.76 o 
  -3   6   4       73.07       99.76      9.02 o 
  -2   6   4       71.57       54.10      5.75 o 
  -1   6   4       25.33       33.41      3.51 o 
   0   6   4       14.87       14.90      2.51 o 
   1   6   4      500.56      387.39      9.10 o 
   2   6   4     7659.35     8147.06    106.15 o 
   3   6   4      468.68      495.38     13.80 o 
   4   6   4     2092.63     2122.75     42.02 o 
   5   6   4      900.52      770.95     18.99 o 
   6   6   4       43.50       60.26      3.74 o 
   7   6   4       87.23       92.24      4.95 o 
   8   6   4     1418.84     1396.72     22.44 o 
   9   6   4      338.10      359.47      9.50 o 
  10   6   4      375.83      437.70     21.00 o 
  11   6   4      261.61      215.31     11.24 o 
  12   6   4       38.73       10.44      8.71 o 
  -6   7   4       25.02       21.74      7.91 o 
  -5   7   4      925.75      906.45     24.05 o 
  -4   7   4      425.87      409.71     22.35 o 
  -3   7   4       52.53       24.84      6.70 o 
  -2   7   4       14.09        1.99      5.08 o 
  -1   7   4      541.84      551.27     15.42 o 
   0   7   4      890.00      979.15     17.42 o 
   1   7   4      275.59      346.80      9.05 o 
   2   7   4     3393.29     3386.76     51.57 o 
   3   7   4      135.90       98.04      8.73 o 
   4   7   4      293.38      229.18      6.59 o 
   5   7   4        4.32        3.72      3.20 o 
   6   7   4     1836.79     1716.86     36.80 o 
   7   7   4       38.47       51.69      4.05 o 
   8   7   4     1941.34     1989.66     30.13 o 
   9   7   4     2168.39     2150.17     41.23 o 
  10   7   4      100.07       93.90      7.09 o 
  11   7   4       30.72        6.27      4.65 o 
  12   7   4       54.65       39.55      7.88 o 
  -5   8   4       44.01       47.06      8.34 o 
  -4   8   4      705.22      755.69     30.37 o 
  -3   8   4      108.29       81.03      8.79 o 
  -2   8   4        1.42        2.80      5.58 o 
  -1   8   4      420.83      448.63     14.44 o 
   0   8   4     2053.15     2048.11     39.95 o 
   1   8   4       76.48       97.15      5.23 o 
   2   8   4     2814.68     2913.03     51.57 o 
   3   8   4      949.76     1055.17     19.52 o 
   4   8   4       36.11       38.28      5.33 o 
   5   8   4      849.19      825.91     23.83 o 
   6   8   4     4174.95     4015.39    117.89 o 
   7   8   4      337.34      340.32      8.97 o 
   8   8   4      235.97      296.17      8.81 o 
   9   8   4      569.00      450.10     13.26 o 
  10   8   4       20.20       21.64      5.57 o 
  11   8   4       23.82       31.55      7.10 o 
  12   8   4       19.66       16.39      7.59 o 
  -4   9   4      220.98      202.17     12.37 o 
  -3   9   4      195.29      234.76     12.51 o 
  -2   9   4       77.33       60.22     10.62 o 
  -1   9   4      415.58      386.33     13.96 o 
   0   9   4     1186.24     1099.90     25.46 o 
   1   9   4      142.98      165.83      6.97 o 
   2   9   4      709.60      737.81     15.60 o 
   3   9   4       20.14       27.91      4.38 o 
   4   9   4      324.87      339.27      9.21 o 
   5   9   4      288.59      328.47     10.10 o 
   6   9   4      763.49      705.55     15.45 o 
   7   9   4      551.22      560.02     13.37 o 
   8   9   4        0.35        7.28      3.90 o 
   9   9   4       32.66       57.13      6.49 o 
  10   9   4        2.74        2.96      3.44 o 
  11   9   4      158.40      181.59     14.04 o 
  12   9   4       61.70       94.19     22.61 o 
  -3  10   4      164.40      169.32     11.84 o 
  -2  10   4      274.13      256.21     12.74 o 
  -1  10   4       87.69       67.02      8.30 o 
   0  10   4     1110.07     1235.95     28.55 o 
   1  10   4     1120.94     1055.12     25.06 o 
   2  10   4       89.53      131.54      9.17 o 
   3  10   4        8.30       13.38      5.67 o 
   4  10   4      253.97      275.28      8.53 o 
   5  10   4       27.21       24.01      4.81 o 
   6  10   4      368.98      387.10     11.17 o 
   7  10   4     2038.37     1930.68     61.71 o 
   8  10   4      234.00      222.24     11.07 o 
   9  10   4      106.04      113.98      7.81 o 
  10  10   4       65.41       82.59     12.60 o 
  11  10   4       27.40       32.92      7.63 o 
  -2  11   4      708.92      787.32     23.58 o 
  -1  11   4       25.01       38.93      7.96 o 
   0  11   4      169.37      144.24     10.20 o 
   1  11   4      262.37      326.74     14.00 o 
   2  11   4        9.13       16.37      6.47 o 
   3  11   4        8.30       -3.35      6.35 o 
   4  11   4      209.78      173.73      8.10 o 
   5  11   4      449.18      481.47     11.84 o 
   6  11   4        3.28       -2.88      4.31 o 
   7  11   4      557.01      588.83     21.48 o 
   8  11   4        2.00        3.52      6.18 o 
   9  11   4       49.62       69.65      8.18 o 
  10  11   4      141.83      155.33     14.04 o 
  11  11   4      299.37      342.29     20.23 o 
  -1  12   4      344.74      304.80     14.97 o 
   0  12   4        0.13        2.49      7.16 o 
   1  12   4        0.43       -1.28      6.98 o 
   2  12   4       16.04       14.12      7.19 o 
   3  12   4      104.75      123.19      8.19 o 
   4  12   4      462.85      548.17     22.21 o 
   5  12   4      485.36      526.67     13.98 o 
   6  12   4       22.56        4.81      4.57 o 
   7  12   4       15.90        0.88      6.59 o 
   8  12   4       13.88        0.45      6.59 o 
   9  12   4       31.52       26.39      9.64 o 
  10  12   4      169.01      127.82     13.40 o 
   1  13   4       28.18       21.86      8.32 o 
   2  13   4      343.40      389.47     16.65 o 
   3  13   4      303.60      246.66     11.40 o 
   4  13   4       49.83       58.54      7.23 o 
   5  13   4      320.63      294.82     13.88 o 
   6  13   4       70.26      101.20      7.65 o 
   7  13   4      105.44       83.67      9.45 o 
   8  13   4       54.12       59.17     16.08 o 
   9  13   4       17.65       29.32     11.33 o 
   4  14   4        0.72        9.28      8.09 o 
   5  14   4      141.55      166.83     11.61 o 
   6  14   4       37.19       32.82     11.14 o 
   7  14   4      202.67      209.80     21.66 o 
  -7 -13   5        0.37       -6.76      7.38 o 
  -6 -13   5       19.06       13.33      7.76 o 
  -5 -13   5       48.10       65.41      8.59 o 
  -4 -13   5      756.92      737.40     21.29 o 
  -3 -13   5      236.63      219.42     11.95 o 
  -2 -13   5       31.53       20.05     13.14 o 
  -1 -13   5      160.60      134.62     10.78 o 
   0 -13   5       43.65       76.79     19.60 o 
  -8 -12   5        2.03       12.29      9.85 o 
  -7 -12   5       19.51       19.17      7.37 o 
  -6 -12   5       69.53       74.15      8.71 o 
  -5 -12   5        2.01       -5.07      6.60 o 
  -4 -12   5     1073.69     1114.59     26.97 o 
  -3 -12   5      454.98      481.61     13.84 o 
  -2 -12   5       42.40       48.75      7.50 o 
  -1 -12   5      153.35      152.11     10.29 o 
   0 -12   5      109.10       98.95      9.18 o 
   1 -12   5       89.05       92.40      9.41 o 
   2 -12   5      103.47      116.76     10.65 o 
  -9 -11   5        1.29        8.42     10.30 o 
  -8 -11   5      101.89       69.67     11.91 o 
  -7 -11   5      115.44      109.95      9.07 o 
  -6 -11   5      720.35      739.68     20.71 o 
  -5 -11   5      409.08      435.32     19.12 o 
  -4 -11   5      627.33      577.25     19.50 o 
  -3 -11   5      671.35      696.23     16.38 o 
  -2 -11   5       32.56       35.15      5.76 o 
  -1 -11   5      108.74      111.06      8.59 o 
   0 -11   5      345.90      344.28     14.58 o 
   1 -11   5      991.91      949.51     24.39 o 
   2 -11   5        1.52        5.62      6.64 o 
   3 -11   5      315.59      319.24     14.46 o 
  -9 -10   5       25.79       20.94     10.07 o 
  -8 -10   5       85.01       82.15     11.65 o 
  -7 -10   5      198.96      210.31     11.11 o 
  -6 -10   5     1310.17     1238.34     28.07 o 
  -5 -10   5      808.85      841.88     21.38 o 
  -4 -10   5      208.02      193.83      7.99 o 
  -3 -10   5      486.46      488.78     12.76 o 
  -2 -10   5       31.19       23.54      4.74 o 
  -1 -10   5       19.17       10.14      4.23 o 
   0 -10   5      627.68      739.50     16.31 o 
   1 -10   5      680.01      614.32     17.99 o 
   2 -10   5       11.86       13.80      6.52 o 
   3 -10   5      435.28      449.12     16.67 o 
   4 -10   5       42.97       32.64      9.73 o 
   5 -10   5        2.74       -7.12      7.12 o 
 -10  -9   5        1.06        5.77      9.90 o 
  -9  -9   5      136.35      123.79     15.02 o 
  -8  -9   5      707.86      699.40     26.40 o 
  -7  -9   5       55.93       45.01      6.70 o 
  -6  -9   5     1193.86     1200.23     27.04 o 
  -5  -9   5      984.76      928.58     22.03 o 
  -4  -9   5       10.34       13.44      4.00 o 
  -3  -9   5       14.47        2.07      3.75 o 
  -2  -9   5      199.77      194.72      7.86 o 
  -1  -9   5      248.34      236.01      8.77 o 
   0  -9   5      183.82      147.88      6.82 o 
   1  -9   5      848.46      902.51     18.31 o 
   2  -9   5      587.35      619.49     19.24 o 
   3  -9   5      156.01      200.04     10.59 o 
   4  -9   5        0.69       -1.36      6.88 o 
   5  -9   5       91.68      124.73     19.01 o 
   6  -9   5       38.06       57.81      9.32 o 
 -10  -8   5       73.05       60.10     11.42 o 
  -9  -8   5       44.52       48.10     10.75 o 
  -8  -8   5      772.38      740.24     26.76 o 
  -7  -8   5      861.10      752.57     26.11 o 
  -6  -8   5       23.02       11.74      5.07 o 
  -5  -8   5       66.30      115.20      7.30 o 
  -4  -8   5      267.43      237.77      7.88 o 
  -3  -8   5      188.98      160.75      6.58 o 
  -2  -8   5      439.20      473.11     16.30 o 
  -1  -8   5     1130.92     1154.53     21.01 o 
   0  -8   5      731.11      653.74     15.68 o 
   1  -8   5        8.96       16.94      4.02 o 
   2  -8   5     1170.75     1081.02     32.13 o 
   3  -8   5        2.73       -3.01      4.97 o 
   4  -8   5      336.40      393.16     14.45 o 
   5  -8   5      691.80      557.14     17.78 o 
   6  -8   5       71.18       79.64      8.95 o 
   7  -8   5      145.74      101.34     10.13 o 
 -10  -7   5       95.01       73.30     12.86 o 
  -9  -7   5        1.25       -1.06      7.99 o 
  -8  -7   5     1422.94     1329.44     45.62 o 
  -7  -7   5     2070.13     2019.34     52.05 o 
  -6  -7   5      239.44      283.26     11.71 o 
  -5  -7   5       36.28       43.53      5.34 o 
  -4  -7   5       80.96      110.65      4.91 o 
  -3  -7   5        2.61        1.07      2.84 o 
  -2  -7   5      864.32      926.58     17.79 o 
  -1  -7   5     2720.49     2637.61     44.70 o 
   0  -7   5       63.51       61.50      4.73 o 
   1  -7   5        6.63        3.84      3.30 o 
   2  -7   5      542.21      527.69     12.17 o 
   3  -7   5      313.46      357.76     13.64 o 
   4  -7   5       30.43        7.76      4.97 o 
   5  -7   5     1558.04     1632.05     59.50 o 
   6  -7   5     1099.69     1112.63     49.12 o 
   7  -7   5       15.25       12.40      7.06 o 
 -10  -6   5      465.23      476.47     22.71 o 
  -9  -6   5       82.21       98.89     19.44 o 
  -8  -6   5       63.10       68.36     10.02 o 
  -7  -6   5      527.36      511.56     28.17 o 
  -6  -6   5      712.85      597.02     15.37 o 
  -5  -6   5        6.38       41.19      4.75 o 
  -4  -6   5        4.93        5.99      3.70 o 
  -3  -6   5     2315.82     2379.17     36.73 o 
  -2  -6   5        1.31        6.08      2.70 o 
  -1  -6   5     4248.96     4417.91     65.24 o 
   0  -6   5     5870.61     5781.77     98.39 o 
   1  -6   5     4526.02     4517.03     67.12 o 
   2  -6   5      968.23     1016.85     25.25 o 
   3  -6   5       43.39       37.11      4.82 o 
   4  -6   5      414.95      416.73     12.45 o 
   5  -6   5     1399.86     1304.04     35.04 o 
   6  -6   5     1998.18     1944.49     48.82 o 
   7  -6   5      606.69      682.82     20.05 o 
   8  -6   5      121.47      152.99     11.05 o 
 -10  -5   5      707.31      742.38     28.77 o 
  -9  -5   5      520.95      496.67     22.26 o 
  -8  -5   5      169.72      153.39     12.77 o 
  -7  -5   5        7.96       19.83      9.38 o 
  -6  -5   5      177.47      221.07      7.35 o 
  -5  -5   5       73.06       64.84      4.79 o 
  -4  -5   5     1205.81     1164.40     25.19 o 
  -3  -5   5     8690.72     8980.40    128.53 o 
  -2  -5   5     2074.96     2085.64     32.16 o 
  -1  -5   5     5525.84     5852.56     84.74 o 
   0  -5   5     4489.99     4183.89     71.99 o 
   1  -5   5        4.26        6.04      3.15 o 
   2  -5   5     2707.26     2644.74     52.48 o 
   3  -5   5     3096.29     3004.76     53.75 o 
   4  -5   5     1614.57     1659.16     32.54 o 
   5  -5   5      449.89      463.06     13.91 o 
   6  -5   5     1577.78     1603.08     41.04 o 
   7  -5   5      502.00      472.21     28.10 o 
   8  -5   5        2.68       -1.09      8.04 o 
   9  -5   5       24.87       23.59      9.96 o 
 -10  -4   5      268.42      264.17     17.71 o 
  -9  -4   5     1084.88     1188.17     43.68 o 
  -8  -4   5      169.41      175.93     12.61 o 
  -7  -4   5       32.19       29.14      7.38 o 
  -6  -4   5      115.64      112.79      6.77 o 
  -5  -4   5      365.48      308.60      7.80 o 
  -4  -4   5      836.36      828.78     24.78 o 
  -3  -4   5     5372.09     5400.84    146.13 o 
  -2  -4   5     5869.88     5992.44     76.50 o 
  -1  -4   5      801.16      676.21     14.56 o 
   0  -4   5      249.71      381.00      9.86 o 
   1  -4   5        4.01        1.44      2.63 o 
   2  -4   5      147.89      159.16      5.74 o 
   3  -4   5     2431.53     2358.02     36.97 o 
   4  -4   5     3770.20     3550.88     54.14 o 
   5  -4   5      196.49      194.79     14.12 o 
   6  -4   5      683.83      674.31     18.59 o 
   7  -4   5       20.59       48.24      6.19 o 
   8  -4   5        0.17        6.48      7.43 o 
   9  -4   5       27.40       19.44      9.42 o 
 -10  -3   5        9.11        5.11      9.60 o 
  -9  -3   5      648.23      658.76     25.69 o 
  -8  -3   5       30.75       38.92      8.74 o 
  -7  -3   5       38.94       24.21      7.20 o 
  -6  -3   5     1305.88     1290.73     21.37 o 
  -5  -3   5     2478.39     2628.18     47.02 o 
  -4  -3   5        1.78        2.81      3.30 o 
  -3  -3   5     4225.45     4186.23     62.60 o 
  -2  -3   5     1526.52     1604.48     29.28 o 
  -1  -3   5     2361.93     2265.71     30.05 o 
   0  -3   5      243.60      269.59      6.32 o 
   1  -3   5      230.27      208.06      6.11 o 
   2  -3   5      734.39      850.56     15.30 o 
   3  -3   5      425.59      448.93     10.43 o 
   4  -3   5     4290.43     4399.53     65.40 o 
   5  -3   5       44.04       26.93      4.81 o 
   6  -3   5     1407.55     1408.08     24.82 o 
   7  -3   5      369.36      453.78     12.01 o 
   8  -3   5      239.57      139.92      8.74 o 
   9  -3   5       76.75      135.20     14.61 o 
  10  -3   5      301.43      345.82     22.81 o 
 -10  -2   5       32.90       22.72     11.40 o 
  -9  -2   5       51.68       61.30     10.50 o 
  -8  -2   5      305.57      272.94     15.64 o 
  -7  -2   5      101.83       96.26      6.34 o 
  -6  -2   5      868.60      961.52     17.01 o 
  -5  -2   5     5897.03     5394.37     78.46 o 
  -4  -2   5     2209.01     2363.83     40.03 o 
  -3  -2   5      484.04      408.80     12.20 o 
  -2  -2   5      477.85      677.27     12.15 o 
  -1  -2   5      671.68      610.92      9.25 o 
   0  -2   5      109.48      138.41      4.19 o 
   1  -2   5      599.21      659.34     11.79 o 
   2  -2   5     8101.78     8107.98    116.01 o 
   3  -2   5     2545.06     2559.57    113.60 o 
   4  -2   5     2158.15     1949.95     44.14 o 
   5  -2   5     1227.43     1397.31     23.64 o 
   6  -2   5      250.48      262.12      8.18 o 
   7  -2   5      183.22      165.23     10.13 o 
   8  -2   5     1332.08     1424.18     26.31 o 
   9  -2   5      168.60      204.87     11.10 o 
  10  -2   5       28.82       48.34     10.57 o 
  11  -2   5      382.52      451.71     22.76 o 
 -10  -1   5      491.52      516.24     31.92 o 
  -9  -1   5        6.31        9.92     11.16 o 
  -8  -1   5       23.56       49.76      7.85 o 
  -7  -1   5       27.74       46.27      5.04 o 
  -6  -1   5      279.97      269.41      8.42 o 
  -5  -1   5     3665.19     3914.70     47.34 o 
  -4  -1   5     3840.58     3979.06     60.07 o 
  -3  -1   5      105.87       52.51      4.07 o 
  -2  -1   5     3431.11     3238.68     43.11 o 
  -1  -1   5       43.77       44.97      3.05 o 
   0  -1   5     4514.63     3792.18     50.70 o 
   1  -1   5      395.54      260.67      7.12 o 
   2  -1   5       53.56      137.97      6.39 o 
   3  -1   5       39.79       82.72      4.18 o 
   4  -1   5      683.47      668.72     12.56 o 
   5  -1   5      283.46      310.72      8.12 o 
   6  -1   5      565.41      686.19     13.99 o 
   7  -1   5       86.31       59.75      4.88 o 
   8  -1   5      816.78      755.04     19.25 o 
   9  -1   5      763.33      817.69     29.28 o 
  10  -1   5      247.86      271.74     12.60 o 
  11  -1   5       84.93       98.32     19.98 o 
  -9   0   5       51.31       66.31     18.79 o 
  -8   0   5      134.55      133.41      8.67 o 
  -7   0   5      754.74      753.41     19.00 o 
  -6   0   5      385.37      424.86     11.72 o 
  -5   0   5      380.91      325.66      9.40 o 
  -4   0   5     4137.27     3941.23     58.17 o 
  -3   0   5      443.80      570.70     11.10 o 
  -2   0   5     4104.05     4753.60     68.86 o 
  -1   0   5       69.24       40.74      5.73 o 
   0   0   5     1964.39     2444.17     33.08 o 
   2   0   5     3135.14     3477.13     50.81 o 
   3   0   5     4298.15     4077.29     59.48 o 
   4   0   5        0.47       29.61      2.62 o 
   5   0   5       31.94        7.99      2.53 o 
   6   0   5     2302.03     2365.70     37.33 o 
   7   0   5     1032.69     1132.57     20.69 o 
   8   0   5      255.67      378.87     15.44 o 
   9   0   5     1805.28     1658.95     33.22 o 
  10   0   5      648.34      643.00     16.34 o 
  11   0   5       24.63       21.61      6.13 o 
  -9   1   5       36.56       26.72     15.22 o 
  -8   1   5      319.15      357.68     19.40 o 
  -7   1   5     1211.16     1195.09     26.50 o 
  -6   1   5      964.37     1045.51     19.55 o 
  -5   1   5      443.37      559.95     12.03 o 
  -4   1   5     2859.08     2875.47     56.33 o 
  -3   1   5       83.05       64.13      3.42 o 
  -2   1   5     1326.94     1363.57     24.53 o 
  -1   1   5     1476.09     1335.29     25.71 o 
   0   1   5     4361.39     4137.74     54.59 o 
   1   1   5     1978.92     2005.99     27.68 o 
   2   1   5     4790.91     4406.69     56.92 o 
   3   1   5      446.95      400.16      7.98 o 
   4   1   5       37.72       -1.37      1.66 o 
   5   1   5      864.66     1176.77     19.89 o 
   6   1   5     2891.44     2368.86     37.21 o 
   7   1   5     1321.94     1448.67     25.04 o 
   8   1   5        1.83        9.66      3.80 o 
   9   1   5      327.98      312.17     10.47 o 
  10   1   5       69.54       99.02      7.97 o 
  11   1   5       56.80       79.75      7.37 o 
  12   1   5       22.50       19.04      7.93 o 
  -9   2   5      238.88      254.84     26.44 o 
  -8   2   5       76.41       79.41     18.74 o 
  -7   2   5      437.62      413.87     13.89 o 
  -6   2   5      121.09      138.75      6.50 o 
  -5   2   5      305.53      355.36      9.66 o 
  -4   2   5       63.73       42.56      6.73 o 
  -3   2   5      934.64      813.57     18.03 o 
  -2   2   5     2148.97     2353.88     35.84 o 
  -1   2   5      117.01       76.68      3.53 o 
   0   2   5      923.68     1019.60     33.39 o 
   1   2   5     2073.65     1771.01     24.81 o 
   2   2   5     4361.13     4758.72     70.77 o 
   3   2   5       78.52       58.79      4.36 o 
   4   2   5     1982.17     1744.55     28.06 o 
   5   2   5       64.86      116.52      4.09 o 
   6   2   5     4163.03     4333.52     64.64 o 
   7   2   5     9030.17     8954.08    129.74 o 
   8   2   5      286.73      230.65      8.16 o 
   9   2   5       15.43        3.57      4.02 o 
  10   2   5       61.54       98.54      7.03 o 
  11   2   5       48.35       56.82      5.93 o 
  12   2   5      132.18      137.26      9.46 o 
  -8   3   5      567.46      563.52     22.82 o 
  -7   3   5        5.60        8.54      8.40 o 
  -6   3   5       48.18       41.82      6.95 o 
  -5   3   5      550.14      598.61     13.36 o 
  -4   3   5        0.19        5.28      3.08 o 
  -3   3   5     1862.33     2080.97     32.94 o 
  -2   3   5     4843.31     4566.13     67.15 o 
  -1   3   5       15.40       27.64      2.94 o 
   0   3   5     8215.83     8029.74    114.99 o 
   1   3   5      786.07      771.74     13.74 o 
   2   3   5     5952.82     6636.55     86.37 o 
   3   3   5     3634.97     3932.32     67.55 o 
   4   3   5     3278.57     3327.25     58.23 o 
   5   3   5     1694.68     1352.51     26.81 o 
   6   3   5     2633.47     2371.15     51.22 o 
   7   3   5     3738.97     3777.23     51.05 o 
   8   3   5      276.14      267.65      7.06 o 
   9   3   5       39.79       46.73      4.04 o 
  10   3   5      109.09       94.52      8.27 o 
  11   3   5       89.39       86.85      8.68 o 
  12   3   5       24.55       11.40      7.10 o 
  -8   4   5      540.05      544.79     23.48 o 
  -7   4   5       83.82       79.40     14.77 o 
  -6   4   5        2.46        4.90      5.53 o 
  -5   4   5       53.49       33.67      5.92 o 
  -4   4   5      295.25      350.10     14.13 o 
  -3   4   5      274.56      293.87      8.50 o 
  -2   4   5     8735.07     8603.84    123.92 o 
  -1   4   5     3168.14     3061.73     51.95 o 
   0   4   5      634.34      763.07     14.15 o 
   1   4   5      515.02      571.98     10.19 o 
   2   4   5     1507.08     1538.14     22.38 o 
   3   4   5      879.06     1033.60     15.95 o 
   4   4   5     4407.58     4143.39     71.68 o 
   5   4   5     2358.10     2476.30     45.26 o 
   6   4   5        0.65        9.41      2.94 o 
   7   4   5     1368.19     1194.42     21.09 o 
   8   4   5      863.33      889.43     22.55 o 
   9   4   5       33.48       19.74      4.46 o 
  10   4   5      234.58      277.12     12.34 o 
  11   4   5      659.25      625.36     22.80 o 
  12   4   5      324.77      298.14     13.90 o 
  -7   5   5      102.39       76.70     11.41 o 
  -6   5   5       93.64      115.66      9.08 o 
  -5   5   5      911.34     1002.51     24.03 o 
  -4   5   5      424.13      373.82     12.79 o 
  -3   5   5       54.33       44.51      3.95 o 
  -2   5   5     2929.90     2902.80     44.89 o 
  -1   5   5     5131.29     5439.53     79.83 o 
   0   5   5      565.81      569.99     11.87 o 
   1   5   5       66.77      106.53      4.61 o 
   2   5   5     1115.66      922.07     18.83 o 
   3   5   5      676.73      679.80     13.14 o 
   4   5   5      507.51      475.76      9.99 o 
   5   5   5     2522.58     2476.21     47.26 o 
   6   5   5      548.67      443.42      9.78 o 
   7   5   5       50.69       71.13      4.99 o 
   8   5   5      165.92      220.19      7.58 o 
   9   5   5        8.50        3.63      5.13 o 
  10   5   5        1.63        8.20      5.52 o 
  11   5   5      957.58      996.90     31.72 o 
  12   5   5      906.34      926.79     30.86 o 
  -6   6   5        0.67       -2.46      6.43 o 
  -5   6   5      926.44      840.48     28.64 o 
  -4   6   5      737.74      730.13     22.58 o 
  -3   6   5      918.36      915.75     21.83 o 
  -2   6   5       43.44       72.83      5.88 o 
  -1   6   5     1326.11     1230.12     21.64 o 
   0   6   5      349.90      422.45     10.33 o 
   1   6   5      402.33      537.45     11.52 o 
   2   6   5      782.25      918.33     15.24 o 
   3   6   5     5397.94     5454.94     80.67 o 
   4   6   5      312.25      311.75      7.43 o 
   5   6   5     5019.21     4782.59     76.73 o 
   6   6   5      418.77      498.96     10.97 o 
   7   6   5       16.14        4.75      3.60 o 
   8   6   5      164.44      186.23      7.02 o 
   9   6   5      613.43      666.44     21.89 o 
  10   6   5      146.55       94.67      8.20 o 
  11   6   5      114.96      101.69      8.69 o 
  12   6   5     1037.82      994.24     26.19 o 
  -6   7   5      161.83      172.67     14.27 o 
  -5   7   5      135.58      125.79     10.33 o 
  -4   7   5     1266.37     1280.28     38.72 o 
  -3   7   5     1089.06     1124.24     35.62 o 
  -2   7   5       12.42        8.34      5.26 o 
  -1   7   5      446.96      410.05     13.23 o 
   0   7   5       46.95       57.99      4.90 o 
   1   7   5      116.09      134.90      8.38 o 
   2   7   5     1321.28     1347.35     21.17 o 
   3   7   5     3131.61     2938.01     41.26 o 
   4   7   5      725.95      790.90     15.47 o 
   5   7   5      825.77      807.95     15.76 o 
   6   7   5       21.10       35.14      8.79 o 
   7   7   5      207.61      238.96     11.53 o 
   8   7   5      245.70      269.29     16.48 o 
   9   7   5      659.28      581.85     25.28 o 
  10   7   5     1250.28     1365.84     47.48 o 
  11   7   5       54.72       50.69      9.75 o 
  12   7   5      108.05      133.30     10.60 o 
  -5   8   5       72.19       80.35      9.59 o 
  -4   8   5      383.87      437.77     26.31 o 
  -3   8   5      464.51      385.08     14.99 o 
  -2   8   5       27.07       52.23      7.01 o 
  -1   8   5      350.06      396.13     13.69 o 
   0   8   5     1159.92     1246.26     27.02 o 
   1   8   5      566.80      495.02     14.65 o 
   2   8   5       10.45       18.34      3.63 o 
   3   8   5      441.07      525.42     11.29 o 
   4   8   5     3402.74     3223.46     57.38 o 
   5   8   5      171.42      167.73      6.28 o 
   6   8   5        0.10        2.40      3.52 o 
   7   8   5      253.30      244.78     17.42 o 
   8   8   5        8.95       11.77      5.51 o 
   9   8   5     1128.89     1050.74     25.50 o 
  10   8   5     1594.37     1615.28     35.42 o 
  11   8   5       48.85       55.73      8.17 o 
  12   8   5       43.27       39.66      7.63 o 
  -4   9   5        3.82       -0.25      7.31 o 
  -3   9   5      488.29      555.28     18.52 o 
  -2   9   5       88.18       58.54      8.24 o 
  -1   9   5        7.30        4.71      5.82 o 
   0   9   5      305.56      258.57     12.15 o 
   1   9   5      483.78      557.89     16.10 o 
   2   9   5     1030.90     1086.23     19.39 o 
   3   9   5      414.32      398.49     10.07 o 
   4   9   5     1403.50     1380.85     22.58 o 
   5   9   5     1025.22     1067.68     21.80 o 
   6   9   5       43.99       49.42      4.94 o 
   7   9   5      544.50      464.08     16.15 o 
   8   9   5      232.29      291.77     12.57 o 
   9   9   5       24.13       31.64      6.79 o 
  10   9   5      541.88      553.39     18.13 o 
  11   9   5        4.28       -5.99      6.37 o 
  12   9   5        9.32       -1.00      4.68 o 
  -3  10   5       42.14       39.09      8.70 o 
  -2  10   5       22.22       29.82      7.96 o 
  -1  10   5       64.12       87.74      9.01 o 
   0  10   5       88.31      128.91      9.58 o 
   1  10   5     1235.01     1155.64     29.89 o 
   2  10   5      516.00      606.03     17.67 o 
   3  10   5       20.77       10.49      4.15 o 
   4  10   5       73.15       83.87      5.50 o 
   5  10   5        8.11        3.33      3.23 o 
   6  10   5       92.35       73.09      5.96 o 
   7  10   5      538.42      589.76     31.10 o 
   8  10   5     1007.92      917.13     38.79 o 
   9  10   5       10.16       12.02      6.40 o 
  10  10   5       76.37       58.35      8.09 o 
  11  10   5      121.21      158.09     11.30 o 
  -2  11   5       53.54       85.83     12.62 o 
  -1  11   5      175.67      153.27     20.01 o 
   0  11   5      210.15      244.87     14.80 o 
   1  11   5      701.86      848.32     30.25 o 
   2  11   5     1013.19      913.55     20.66 o 
   3  11   5      212.91      261.09     10.51 o 
   4  11   5        0.24        4.14      4.24 o 
   5  11   5      147.24      152.72      7.04 o 
   6  11   5       21.69       21.78      5.32 o 
   7  11   5     1132.12     1028.57     25.91 o 
   8  11   5      362.45      396.28     15.77 o 
   9  11   5       28.57       18.30      6.96 o 
  10  11   5        1.66       -0.80      6.78 o 
  11  11   5       19.25       25.98      8.06 o 
   0  12   5      194.48      189.87     15.35 o 
   1  12   5      142.90      111.51     11.49 o 
   2  12   5      345.62      405.09     14.00 o 
   3  12   5       13.28       27.95      7.97 o 
   4  12   5        1.09        0.89      5.48 o 
   5  12   5      493.44      550.53     13.52 o 
   6  12   5      817.82      762.42     21.74 o 
   7  12   5        7.27       20.73      6.96 o 
   8  12   5      325.25      274.56     13.46 o 
   9  12   5       13.90       28.61      7.92 o 
  10  12   5       66.31       65.26      9.27 o 
   2  13   5        0.11       -2.58      6.65 o 
   3  13   5        2.06        5.64      6.45 o 
   4  13   5       50.25       61.27      7.66 o 
   5  13   5      235.42      240.98     12.54 o 
   6  13   5      905.06      961.21     26.34 o 
   7  13   5       88.70       70.33     15.25 o 
   8  13   5      128.87      145.75     11.31 o 
   9  13   5        7.40        5.05      7.75 o 
   5  14   5       67.68       82.18     13.46 o 
   6  14   5      439.19      442.18     22.65 o 
  -6 -13   6      182.53      172.54     12.64 o 
  -5 -13   6        0.36       -1.76      7.26 o 
  -4 -13   6       21.67       17.20      7.49 o 
  -3 -13   6      396.93      391.89     19.25 o 
  -2 -13   6       73.11       96.86      9.60 o 
  -1 -13   6      213.14      220.30     20.77 o 
  -7 -12   6      159.69      173.74     15.08 o 
  -6 -12   6       11.85        7.82      6.86 o 
  -5 -12   6       60.07       69.96      8.41 o 
  -4 -12   6       29.06       37.37      7.44 o 
  -3 -12   6      824.49      838.63     28.43 o 
  -2 -12   6      480.65      497.24     24.49 o 
  -1 -12   6       90.28       89.86     19.04 o 
   0 -12   6      494.89      454.18     17.09 o 
   1 -12   6        3.48        4.57      7.28 o 
   2 -12   6        9.69        2.90      7.58 o 
  -8 -11   6       65.18       80.84     12.76 o 
  -7 -11   6      119.00      146.84     13.81 o 
  -6 -11   6        1.32       -5.96      6.25 o 
  -5 -11   6      250.50      241.20     11.51 o 
  -4 -11   6       17.57        3.60      6.30 o 
  -3 -11   6      592.20      562.67     14.68 o 
  -2 -11   6      836.06      862.60     19.34 o 
  -1 -11   6      148.47      156.98     11.98 o 
   0 -11   6       44.75       28.61      7.00 o 
   1 -11   6       57.66       42.42      7.60 o 
   2 -11   6       79.84      102.94     12.66 o 
   3 -11   6      204.34      215.86     15.83 o 
  -9 -10   6      211.88      210.26     16.80 o 
  -8 -10   6      169.32      163.93     15.22 o 
  -7 -10   6       56.21       57.30     10.34 o 
  -6 -10   6      254.32      252.45     11.87 o 
  -5 -10   6     1487.41     1551.48     33.24 o 
  -4 -10   6       75.47       85.04      7.64 o 
  -3 -10   6      708.32      693.36     15.78 o 
  -2 -10   6      492.15      476.09     12.93 o 
  -1 -10   6       32.02       30.34      5.07 o 
   0 -10   6        4.87        2.09      4.39 o 
   1 -10   6      365.44      345.59     13.51 o 
   2 -10   6      928.23      941.19     23.99 o 
   3 -10   6       44.16       51.58      7.58 o 
   4 -10   6      473.22      447.11     17.30 o 
  -9  -9   6        5.12       10.16      9.47 o 
  -8  -9   6        5.24       12.12      9.38 o 
  -7  -9   6       15.13       11.46      8.09 o 
  -6  -9   6      155.82      146.31      8.87 o 
  -5  -9   6     3556.66     3650.57     92.10 o 
  -4  -9   6     1519.74     1505.05     31.63 o 
  -3  -9   6       15.03       19.70      4.25 o 
  -2  -9   6      209.08      188.97      7.78 o 
  -1  -9   6      437.05      354.47     10.40 o 
   0  -9   6        3.96       -3.76      3.76 o 
   1  -9   6     1101.33     1149.97     32.76 o 
   2  -9   6      645.85      733.55     19.96 o 
   3  -9   6        2.20        3.45      5.95 o 
   4  -9   6      146.41      127.21      9.51 o 
   5  -9   6       87.39       91.77      9.50 o 
   6  -9   6       48.96       37.58      8.67 o 
 -10  -8   6       25.51       30.87     11.69 o 
  -9  -8   6        8.80        5.41     14.62 o 
  -8  -8   6      428.19      391.18     20.15 o 
  -7  -8   6      359.31      341.92     17.76 o 
  -6  -8   6       57.20       60.70      6.47 o 
  -5  -8   6      722.66      753.05     20.11 o 
  -4  -8   6      784.07      747.93     18.67 o 
  -3  -8   6       10.09       17.75      4.43 o 
  -2  -8   6        0.84       -2.42      3.40 o 
  -1  -8   6     1044.35     1118.24     21.43 o 
   0  -8   6     1029.52      927.42     27.51 o 
   1  -8   6      538.11      521.67     17.56 o 
   2  -8   6     1145.61     1021.47     19.77 o 
   3  -8   6      324.32      370.64     17.77 o 
   4  -8   6        1.90        0.96      5.38 o 
   5  -8   6       30.70       21.84      6.72 o 
   6  -8   6      125.05      112.63      9.63 o 
   7  -8   6        1.11        1.28      7.52 o 
 -10  -7   6        6.96        4.06     23.28 o 
  -9  -7   6       67.82       70.40     11.77 o 
  -8  -7   6      650.36      588.81     24.03 o 
  -7  -7   6     1198.92     1322.55     38.38 o 
  -6  -7   6     1270.68     1168.88     34.50 o 
  -5  -7   6       22.93       28.18      4.99 o 
  -4  -7   6     1765.38     1682.81     50.58 o 
  -3  -7   6      284.31      294.17     11.74 o 
  -2  -7   6      178.85      187.26      6.83 o 
  -1  -7   6      630.22      667.92     14.19 o 
   0  -7   6     6821.75     6563.35     96.17 o 
   1  -7   6       24.61       17.90      3.77 o 
   2  -7   6     2068.83     2009.63     33.22 o 
   3  -7   6     1033.73     1170.63     21.85 o 
   4  -7   6      313.73      235.93     13.16 o 
   5  -7   6      833.04      861.07     22.36 o 
   6  -7   6      950.68     1036.37     26.01 o 
   7  -7   6      301.68      250.05     13.27 o 
 -10  -6   6        2.00       -4.90      9.31 o 
  -9  -6   6      404.24      469.14     43.21 o 
  -8  -6   6        9.36       19.29      8.67 o 
  -7  -6   6     2123.30     2001.08     52.24 o 
  -6  -6   6     2232.44     2014.70     51.49 o 
  -5  -6   6        3.29        6.85      3.97 o 
  -4  -6   6      364.06      406.43     14.73 o 
  -3  -6   6      211.57      256.64      5.57 o 
  -2  -6   6      795.84      758.54     14.37 o 
  -1  -6   6      791.91      788.71     17.86 o 
   0  -6   6     4498.99     4539.50     72.84 o 
   1  -6   6     1125.22     1170.20     26.67 o 
   2  -6   6      264.63      288.46     10.13 o 
   3  -6   6      162.10      132.82      7.24 o 
   4  -6   6        7.94        1.29      4.44 o 
   5  -6   6       17.83       20.13     13.20 o 
   6  -6   6      988.04      951.74     29.26 o 
   7  -6   6     1417.92     1572.89     71.25 o 
   8  -6   6        2.86       -2.15      6.92 o 
 -10  -5   6        7.16       18.66      9.87 o 
  -9  -5   6     1205.18     1109.31     36.14 o 
  -8  -5   6      758.98      792.30     27.83 o 
  -7  -5   6        6.95        6.15      7.46 o 
  -6  -5   6      669.20      819.60     26.38 o 
  -5  -5   6       29.15       10.53      3.48 o 
  -4  -5   6      578.94      612.12     14.50 o 
  -3  -5   6     1838.46     1914.03     44.81 o 
  -2  -5   6     3519.96     3586.82     47.12 o 
  -1  -5   6       40.37       33.82      3.28 o 
   0  -5   6     6323.08     6394.53    108.25 o 
   1  -5   6     4747.72     4657.12     80.26 o 
   2  -5   6      736.66      820.36     18.36 o 
   3  -5   6       81.82       57.60      5.38 o 
   4  -5   6      663.12      640.89     16.30 o 
   5  -5   6      332.59      322.42     11.73 o 
   6  -5   6     1857.82     1964.19     39.38 o 
   7  -5   6     2019.88     1791.29     46.01 o 
   8  -5   6      328.40      314.92     17.19 o 
   9  -5   6       38.91       24.76      9.98 o 
 -10  -4   6       15.15       21.77     12.01 o 
  -9  -4   6     1137.05     1197.99     37.82 o 
  -8  -4   6     1414.93     1451.90     41.68 o 
  -7  -4   6      196.75      208.74      9.93 o 
  -6  -4   6     1116.24     1009.44     23.34 o 
  -5  -4   6        2.35        0.66      3.83 o 
  -4  -4   6      987.27      932.77     29.74 o 
  -3  -4   6     2820.33     2721.06     64.84 o 
  -2  -4   6     6209.71     6259.61     80.03 o 
  -1  -4   6      237.74      351.96     11.19 o 
   0  -4   6        7.46       34.50      2.88 o 
   1  -4   6     2029.78     1930.27     30.41 o 
   2  -4   6      207.73      182.35      6.24 o 
   3  -4   6      896.13      808.57     18.16 o 
   4  -4   6     2193.49     2081.42     33.97 o 
   5  -4   6     1703.35     1616.75     27.95 o 
   6  -4   6        8.06        6.59      4.32 o 
   7  -4   6      976.36     1044.53     24.47 o 
   8  -4   6      176.30      186.55     13.46 o 
   9  -4   6       23.35       36.45      9.76 o 
 -10  -3   6       89.71       94.84     12.90 o 
  -9  -3   6      279.56      291.45     17.36 o 
  -8  -3   6      939.67      947.33     31.14 o 
  -7  -3   6       17.50       17.94      7.54 o 
  -6  -3   6      193.93      207.62      9.59 o 
  -5  -3   6      685.20      657.43     17.03 o 
  -4  -3   6      206.41      289.10     11.81 o 
  -3  -3   6      771.47     1007.38     21.82 o 
  -2  -3   6     4881.46     5178.98     87.85 o 
  -1  -3   6     8049.05     7514.29     95.55 o 
   0  -3   6      230.53      300.63      8.15 o 
   1  -3   6      123.14       88.37      3.98 o 
   2  -3   6      432.38      517.71     10.76 o 
   3  -3   6       18.00       57.96      3.94 o 
   4  -3   6     2326.03     2323.78     36.80 o 
   5  -3   6      769.42      752.40     15.22 o 
   6  -3   6       90.03       72.64      5.31 o 
   7  -3   6      463.37      376.69     11.12 o 
   8  -3   6        0.59        2.55      4.69 o 
   9  -3   6       16.99       10.40      8.37 o 
  10  -3   6      124.32      106.75     13.01 o 
 -10  -2   6      281.45      264.24     18.25 o 
  -9  -2   6       45.77       63.16     10.93 o 
  -8  -2   6     1161.82     1148.25     36.48 o 
  -7  -2   6       67.85       56.48     11.27 o 
  -6  -2   6      412.02      537.00     13.83 o 
  -5  -2   6     1505.68     1429.19     28.05 o 
  -4  -2   6     1242.80     1120.69     16.81 o 
  -3  -2   6       90.60      167.86      5.02 o 
  -2  -2   6     2965.52     3264.13     43.64 o 
  -1  -2   6     3778.99     3907.52     76.45 o 
   0  -2   6      170.82      125.72      4.32 o 
   1  -2   6       14.52       16.80      2.34 o 
   2  -2   6      657.61      739.61     15.90 o 
   3  -2   6     2647.45     2487.57     44.37 o 
   4  -2   6      863.17      662.10     15.34 o 
   5  -2   6     1160.99     1178.11     24.32 o 
   6  -2   6       89.65      123.28      7.02 o 
   7  -2   6      121.89      152.24      8.96 o 
   8  -2   6       30.87       48.68      6.57 o 
   9  -2   6      163.26      176.77     10.33 o 
  10  -2   6        5.51        3.41      5.54 o 
  -9  -1   6      112.61      125.94     18.41 o 
  -8  -1   6      167.21      191.15     13.36 o 
  -7  -1   6      484.16      473.76     16.34 o 
  -6  -1   6        0.71        7.93      3.84 o 
  -5  -1   6      440.05      561.09     12.64 o 
  -4  -1   6     2111.58     2164.88     34.97 o 
  -3  -1   6     4384.36     4047.93     61.23 o 
  -2  -1   6      981.62      959.05     14.73 o 
  -1  -1   6     1418.67     1178.95     16.38 o 
   0  -1   6      550.44      800.74     13.84 o 
   1  -1   6      165.55      175.10      6.14 o 
   2  -1   6     3068.42     2829.13     42.43 o 
   3  -1   6     1454.78     1330.28     21.71 o 
   4  -1   6      602.55      676.31     12.96 o 
   5  -1   6     1147.64     1173.16     20.43 o 
   6  -1   6      636.51      549.37     12.14 o 
   7  -1   6       56.30       79.07      7.30 o 
   8  -1   6       51.12       56.01      6.56 o 
   9  -1   6      998.27      908.89     19.53 o 
  10  -1   6      221.85      300.80     19.19 o 
  11  -1   6      157.08      182.31     11.96 o 
  -9   0   6      113.18      101.04     13.75 o 
  -8   0   6        1.40       -1.73      7.79 o 
  -7   0   6        0.96        5.91      5.16 o 
  -6   0   6      731.18      778.45     22.61 o 
  -5   0   6     1061.42     1191.13     20.49 o 
  -4   0   6     5876.66     5615.81     81.75 o 
  -3   0   6     3133.74     3382.88     59.32 o 
  -2   0   6      793.64      883.41     14.56 o 
  -1   0   6     2831.00     3472.41     77.91 o 
   0   0   6     1014.02     1457.27     21.05 o 
   1   0   6      110.10      141.57      4.41 o 
   2   0   6        9.53       22.54      4.12 o 
   3   0   6     1368.39     1247.15     35.30 o 
   4   0   6     2034.69     2165.22     33.56 o 
   5   0   6        2.90        3.53      2.64 o 
   6   0   6       44.78       64.77      4.32 o 
   7   0   6      910.45      942.13     18.24 o 
   8   0   6      546.41      516.40     12.97 o 
   9   0   6     2785.95     2869.24     46.93 o 
  10   0   6     1293.95     1234.60     28.77 o 
  11   0   6        4.03        2.47      5.90 o 
  -9   1   6       10.25       21.60     16.81 o 
  -8   1   6       46.70       61.64     16.16 o 
  -7   1   6      442.74      454.64     14.82 o 
  -6   1   6     1171.25     1164.03     27.16 o 
  -5   1   6     2326.49     2293.86     36.43 o 
  -4   1   6      157.52      190.31      8.62 o 
  -3   1   6     1309.24     1095.57     31.33 o 
  -2   1   6      300.09      255.13      6.44 o 
  -1   1   6     1779.64     1590.76     25.05 o 
   0   1   6     2726.65     2565.97     35.20 o 
   1   1   6     9172.25     9295.12    119.97 o 
   2   1   6     3640.28     3501.52     51.65 o 
   3   1   6     6714.85     7304.09    104.85 o 
   4   1   6     9972.59     9333.90    133.47 o 
   5   1   6      501.38      620.96     12.20 o 
   6   1   6       42.39       45.46      4.06 o 
   7   1   6     1119.94     1065.11     19.78 o 
   8   1   6       26.99       54.70      5.04 o 
   9   1   6     1987.99     1892.40     32.92 o 
  10   1   6     2000.21     2059.68     36.30 o 
  11   1   6       17.75       11.93      7.10 o 
  12   1   6       12.46       20.76      8.17 o 
  -8   2   6       90.34       95.47     18.14 o 
  -7   2   6      153.23      143.95     11.26 o 
  -6   2   6     1718.17     1699.11     34.73 o 
  -5   2   6     1172.74     1296.80     25.25 o 
  -4   2   6      459.10      488.72     11.08 o 
  -3   2   6      507.36      473.89     15.60 o 
  -2   2   6      151.14      149.30      6.11 o 
  -1   2   6        1.07        2.78      1.67 o 
   0   2   6     5748.06     6357.28     83.11 o 
   1   2   6    13863.61    14525.02    186.16 o 
   2   2   6      153.87      103.43      4.12 o 
   3   2   6     9385.73     9217.43    138.58 o 
   4   2   6      653.73      818.82     17.93 o 
   5   2   6       20.96        8.91      1.90 o 
   6   2   6      649.62      719.86     14.06 o 
   7   2   6     4263.76     4355.75     65.76 o 
   8   2   6     1882.79     1661.15     28.77 o 
   9   2   6      118.28      114.91      6.58 o 
  10   2   6      617.82      547.56     14.52 o 
  11   2   6      126.97      121.85      8.36 o 
  12   2   6       17.34       -0.15      6.23 o 
  -8   3   6      591.02      648.66     27.86 o 
  -7   3   6      178.08      171.22     23.77 o 
  -6   3   6      871.07      910.96     27.78 o 
  -5   3   6     2420.19     2499.40     40.33 o 
  -4   3   6       35.00       29.02      3.94 o 
  -3   3   6      248.66      352.57     14.97 o 
  -2   3   6      383.29      308.53      8.16 o 
  -1   3   6     1929.17     1941.59     30.62 o 
   0   3   6      115.01      164.12      5.28 o 
   1   3   6     9372.40     9178.19    118.88 o 
   2   3   6     6510.65     7195.25     93.85 o 
   3   3   6       94.73       78.97      5.20 o 
   4   3   6       78.49       70.72      5.00 o 
   5   3   6      504.25      557.99     25.78 o 
   6   3   6      316.50      351.49     10.23 o 
   7   3   6     3394.42     3241.63     55.05 o 
   8   3   6     1947.15     1993.39     29.35 o 
   9   3   6       48.62       69.09      4.47 o 
  10   3   6      362.87      390.39     23.74 o 
  11   3   6       33.04       45.34      7.46 o 
  12   3   6       11.35        4.97      6.71 o 
  -7   4   6      586.12      568.63     23.24 o 
  -6   4   6      167.96      157.78     12.37 o 
  -5   4   6      772.60      698.04     18.49 o 
  -4   4   6       42.97       93.10      5.52 o 
  -3   4   6       74.84       41.04      4.07 o 
  -2   4   6     4744.54     4994.11     73.92 o 
  -1   4   6      817.90      693.74     13.78 o 
   0   4   6      219.04      228.00      7.94 o 
   1   4   6     5191.27     5647.63     74.53 o 
   2   4   6     4008.44     4012.23     53.96 o 
   3   4   6       32.56       19.80      3.82 o 
   4   4   6       24.06       37.22      4.34 o 
   5   4   6     1411.82     1411.30     40.53 o 
   6   4   6      464.08      399.13     14.79 o 
   7   4   6      534.83      487.60     15.16 o 
   8   4   6      907.22      973.20     18.64 o 
   9   4   6       67.40       74.42      7.24 o 
  10   4   6       11.09        7.23      5.61 o 
  11   4   6       85.10      124.97      9.64 o 
  12   4   6      313.37      237.90     12.63 o 
  -7   5   6      503.44      485.26     22.19 o 
  -6   5   6       27.14       21.79     17.10 o 
  -5   5   6      362.51      320.27     13.09 o 
  -4   5   6        0.90        3.48      5.00 o 
  -3   5   6      356.87      337.08     14.87 o 
  -2   5   6      762.95      790.16     15.65 o 
  -1   5   6     2901.09     2880.08     44.60 o 
   0   5   6     3949.18     4030.85     60.59 o 
   1   5   6       11.33        5.55      2.66 o 
   2   5   6      730.88      841.48     15.94 o 
   3   5   6     1081.47     1149.51     18.12 o 
   4   5   6        1.28        3.40      2.16 o 
   5   5   6      295.93      252.80      9.59 o 
   6   5   6     2601.24     2674.70     49.71 o 
   7   5   6      324.64      279.51     10.92 o 
   8   5   6      400.05      376.24     20.58 o 
   9   5   6       34.45       52.61      8.66 o 
  10   5   6       15.13       17.67      6.47 o 
  11   5   6      338.16      291.74     13.25 o 
  12   5   6      449.32      468.89     17.37 o 
  -6   6   6      101.67       90.31     11.97 o 
  -5   6   6        1.67       -5.06      6.09 o 
  -4   6   6       25.52       36.50      6.73 o 
  -3   6   6      274.33      239.96     10.82 o 
  -2   6   6        0.14        5.56      3.29 o 
  -1   6   6     2507.07     2304.66     37.08 o 
   0   6   6     1478.80     1602.29     27.22 o 
   1   6   6        4.11       24.88      3.43 o 
   2   6   6        0.10        0.45      2.77 o 
   3   6   6     2743.74     2748.91     38.75 o 
   4   6   6       69.75       66.82      4.72 o 
   5   6   6      829.88      791.19     15.15 o 
   6   6   6     1009.68      978.51     27.45 o 
   7   6   6      598.67      538.71     20.78 o 
   8   6   6       66.79       60.26      6.64 o 
   9   6   6      378.88      406.55     14.43 o 
  10   6   6      635.89      558.56     17.86 o 
  11   6   6       31.83       27.40      7.02 o 
  12   6   6      594.79      569.33     33.61 o 
  -5   7   6        6.13       13.70      7.22 o 
  -4   7   6      192.81      146.02     10.10 o 
  -3   7   6     2040.13     2028.82     42.71 o 
  -2   7   6      617.08      629.81     19.41 o 
  -1   7   6     1425.65     1505.57     31.12 o 
   0   7   6      953.79      864.21     17.25 o 
   1   7   6      230.19      202.96      7.64 o 
   2   7   6      407.53      363.22      8.93 o 
   3   7   6     1512.50     1418.86     22.43 o 
   4   7   6      306.06      294.72      7.89 o 
   5   7   6      115.69       97.74      5.75 o 
   6   7   6      228.17      254.87     10.57 o 
   7   7   6      131.27      115.59     11.16 o 
   8   7   6        8.52       12.91      5.35 o 
   9   7   6       89.74       53.39      7.18 o 
  10   7   6     1487.04     1652.73     39.58 o 
  11   7   6       27.44       27.70      7.35 o 
  12   7   6      212.89      223.67     12.55 o 
  -4   8   6       88.81       97.45      9.58 o 
  -3   8   6      683.86      660.54     20.00 o 
  -2   8   6        7.89       13.97      6.38 o 
  -1   8   6      611.88      651.69     18.19 o 
   0   8   6        9.67       25.36      5.76 o 
   1   8   6       69.91       42.89      4.90 o 
   2   8   6        5.04        7.56      4.45 o 
   3   8   6      976.09     1072.59     18.44 o 
   4   8   6     1104.21     1081.83     20.87 o 
   5   8   6        5.72        4.98      3.04 o 
   6   8   6       12.02       24.90      3.99 o 
   7   8   6      162.10      162.63      9.12 o 
   8   8   6       16.98       24.10      5.98 o 
   9   8   6      336.19      339.58     13.99 o 
  10   8   6     1873.04     1825.40     39.26 o 
  11   8   6      323.25      368.63     21.61 o 
  12   8   6        3.55        5.36      7.39 o 
  -3   9   6      434.36      486.45     17.85 o 
  -2   9   6       60.70       38.58      7.40 o 
  -1   9   6       20.02       47.66      7.51 o 
   0   9   6        7.19       -4.61      5.56 o 
   1   9   6      615.12      706.24     22.05 o 
   2   9   6      565.35      517.68     11.77 o 
   3   9   6       61.08       55.57      4.84 o 
   4   9   6     2068.22     1982.41     30.50 o 
   5   9   6      585.28      635.75     13.24 o 
   6   9   6        1.17        1.32      3.84 o 
   7   9   6      174.07      135.11     12.53 o 
   8   9   6      504.22      562.45     20.91 o 
   9   9   6        0.51        2.23      5.89 o 
  10   9   6     1174.02     1222.59     31.39 o 
  11   9   6      382.14      344.70     15.38 o 
  12   9   6       12.74       28.41      8.26 o 
  -2  10   6       80.86      102.70     12.47 o 
  -1  10   6       32.15       57.56     12.16 o 
   0  10   6        3.40       -1.06      9.30 o 
   1  10   6      285.42      261.79     12.31 o 
   2  10   6      678.13      694.81     17.12 o 
   3  10   6       37.94       46.05      5.16 o 
   4  10   6      404.10      460.22     11.54 o 
   5  10   6       11.27       12.26      3.83 o 
   6  10   6       76.85       51.71      7.36 o 
   7  10   6      502.11      538.74     19.95 o 
   8  10   6      597.23      541.27     17.47 o 
   9  10   6       53.24       49.28      7.68 o 
  10  10   6      126.23      117.98     10.08 o 
  11  10   6      289.64      350.93     15.73 o 
  -1  11   6      185.70      174.26     13.48 o 
   0  11   6       27.26       14.23      8.00 o 
   1  11   6      422.84      442.84     16.57 o 
   2  11   6     2559.68     2537.61     44.06 o 
   3  11   6     1371.10     1388.91     28.06 o 
   4  11   6        1.21        6.20      4.29 o 
   5  11   6        1.62       -3.20      4.20 o 
   6  11   6        5.37        5.61      6.16 o 
   7  11   6      329.26      302.92     16.58 o 
   8  11   6      363.23      295.53     20.09 o 
   9  11   6      644.13      675.75     21.33 o 
  10  11   6        6.87        2.24      7.04 o 
  11  11   6      178.11      192.36     12.75 o 
   0  12   6      327.91      323.26     15.69 o 
   1  12   6        3.50       -3.19      8.16 o 
   2  12   6      835.88      916.82     22.12 o 
   3  12   6      931.73      921.19     21.63 o 
   4  12   6       88.93       73.96      8.61 o 
   5  12   6      132.75      171.36      8.05 o 
   6  12   6       75.36       50.86      6.89 o 
   7  12   6        4.19       -5.25      7.19 o 
   8  12   6       92.30       85.71      9.56 o 
   9  12   6      561.43      597.28     20.24 o 
  10  12   6      181.58      178.07     12.36 o 
   2  13   6      107.35      110.01      9.48 o 
   3  13   6      121.71      120.76      9.51 o 
   4  13   6       20.94       29.82      6.37 o 
   5  13   6       29.89       11.39      7.74 o 
   6  13   6      382.91      412.58     21.58 o 
   7  13   6      189.82      205.73     25.30 o 
   8  13   6        4.45       -1.31      7.74 o 
   9  13   6      176.37      139.44     23.15 o 
  -5 -13   7        3.27        4.01      8.91 o 
  -4 -13   7        0.00        1.53      7.50 o 
  -3 -13   7       22.41       -8.63      9.14 o 
  -2 -13   7       36.62       40.55     10.57 o 
  -1 -13   7        3.37        3.05      7.63 o 
  -7 -12   7       89.18       84.93     13.05 o 
  -6 -12   7      187.34      192.89     15.51 o 
  -5 -12   7       48.17       64.22      8.49 o 
  -4 -12   7        1.15       -1.46      6.83 o 
  -3 -12   7      158.32      168.68     10.78 o 
  -2 -12   7      273.67      256.01     14.42 o 
  -1 -12   7        6.15        1.68      6.84 o 
   0 -12   7      436.72      466.97     19.39 o 
   1 -12   7      647.87      644.47     20.70 o 
  -8 -11   7      518.56      516.19     25.41 o 
  -7 -11   7        5.90        9.84      9.34 o 
  -6 -11   7       46.41       42.02     10.38 o 
  -5 -11   7       24.79       14.05      6.65 o 
  -4 -11   7        0.28        3.21      6.17 o 
  -3 -11   7       60.39       77.72     11.66 o 
  -2 -11   7     1344.83     1283.42     25.17 o 
  -1 -11   7      456.03      502.93     14.12 o 
   0 -11   7        0.66        0.14      7.31 o 
   1 -11   7      163.24      219.04     18.85 o 
   2 -11   7        3.00        1.26      6.51 o 
   3 -11   7        2.21       -6.69      6.69 o 
  -8 -10   7      548.41      571.12     37.72 o 
  -7 -10   7        7.27        5.38      8.97 o 
  -6 -10   7       10.09        5.55      8.41 o 
  -5 -10   7      368.57      357.09     13.67 o 
  -4 -10   7      314.23      366.76     19.49 o 
  -3 -10   7        0.33       10.53      5.83 o 
  -2 -10   7     2446.52     2462.80     40.93 o 
  -1 -10   7      830.72      834.05     18.31 o 
   0 -10   7       15.62       10.00      4.04 o 
   1 -10   7       62.87       67.70      7.74 o 
   2 -10   7      104.20       94.82     10.82 o 
   3 -10   7      185.00      167.69     15.13 o 
   4 -10   7      176.78      155.05     11.00 o 
  -9  -9   7        0.59       -0.73      9.90 o 
  -8  -9   7      190.86      201.57     15.91 o 
  -7  -9   7       92.01       96.48     11.79 o 
  -6  -9   7       42.48       31.06      9.02 o 
  -5  -9   7      499.80      599.43     17.30 o 
  -4  -9   7     1579.61     1540.22     32.48 o 
  -3  -9   7      874.36      972.39     27.78 o 
  -2  -9   7      143.00      188.55      7.68 o 
  -1  -9   7     1193.88     1213.52     28.04 o 
   0  -9   7       70.86       42.51      4.79 o 
   1  -9   7      159.94      161.99      7.54 o 
   2  -9   7      344.94      364.48     13.60 o 
   3  -9   7      677.06      599.11     18.17 o 
   4  -9   7       44.35       42.36      7.53 o 
   5  -9   7      501.79      548.95     18.65 o 
  -9  -8   7      254.56      225.32     17.15 o 
  -8  -8   7       15.67        8.27      9.45 o 
  -7  -8   7        5.54        4.44      8.31 o 
  -6  -8   7       15.83        6.57      7.62 o 
  -5  -8   7     1357.39     1334.64     48.67 o 
  -4  -8   7     2459.79     2462.87     46.93 o 
  -3  -8   7     2014.58     2062.38     41.67 o 
  -2  -8   7      106.04       98.73      5.67 o 
  -1  -8   7     1031.48      916.46     18.14 o 
   0  -8   7       17.26       39.13      4.73 o 
   1  -8   7      448.21      430.64     11.44 o 
   2  -8   7     1333.17     1239.46     23.27 o 
   3  -8   7      793.76      832.27     21.42 o 
   4  -8   7       15.75       13.01      6.17 o 
   5  -8   7       72.63       60.93      8.07 o 
   6  -8   7      123.12      138.20     10.77 o 
  -9  -7   7      345.21      372.98     35.85 o 
  -8  -7   7      107.74       89.12     12.32 o 
  -7  -7   7      156.66      152.92     13.12 o 
  -6  -7   7      594.65      621.88     32.26 o 
  -5  -7   7      208.39      182.12     12.39 o 
  -4  -7   7      279.86      278.45     10.51 o 
  -3  -7   7     1480.31     1510.27     25.42 o 
  -2  -7   7     1030.92     1037.54     19.09 o 
  -1  -7   7      573.03      586.84     12.93 o 
   0  -7   7      424.00      435.20     10.99 o 
   1  -7   7      921.28      925.19     21.18 o 
   2  -7   7       13.22        9.64      4.00 o 
   3  -7   7     1147.76     1177.86     30.50 o 
   4  -7   7     1563.50     1491.07     50.43 o 
   5  -7   7        1.66       10.23      7.08 o 
   6  -7   7      119.47      138.37     12.44 o 
   7  -7   7       43.01       41.36      8.40 o 
  -9  -6   7      299.10      284.30     18.19 o 
  -8  -6   7       18.21       28.91      9.27 o 
  -7  -6   7       30.90       15.07      8.51 o 
  -6  -6   7     1669.44     1649.02     44.64 o 
  -5  -6   7     1206.00     1134.02     33.14 o 
  -4  -6   7      275.20      240.27      8.98 o 
  -3  -6   7      959.89      971.77     21.19 o 
  -2  -6   7       22.99        8.43      2.91 o 
  -1  -6   7      244.44      205.71      6.97 o 
   0  -6   7        9.93        7.29      3.99 o 
   1  -6   7     1014.17      955.10     21.29 o 
   2  -6   7      149.27      154.13      7.49 o 
   3  -6   7     1376.77     1264.93     26.79 o 
   4  -6   7     1255.97     1426.40     29.92 o 
   5  -6   7        0.28        4.48      4.98 o 
   6  -6   7      516.14      416.40     18.40 o 
   7  -6   7      622.10      710.25     25.49 o 
   8  -6   7      256.72      258.33     16.48 o 
  -9  -5   7       19.03       40.73     10.93 o 
  -8  -5   7      214.34      220.87     15.19 o 
  -7  -5   7       83.95       96.89     10.94 o 
  -6  -5   7     2196.27     2287.95     57.45 o 
  -5  -5   7     1270.83     1209.40     34.43 o 
  -4  -5   7      483.18      547.77     13.32 o 
  -3  -5   7       21.16       17.56      3.58 o 
  -2  -5   7       38.07       40.31      2.43 o 
  -1  -5   7      552.38      606.75     14.75 o 
   0  -5   7       16.49        9.79      4.11 o 
   1  -5   7     3587.58     3392.32     60.19 o 
   2  -5   7     1949.80     2058.55     33.30 o 
   3  -5   7       10.65        8.83      3.82 o 
   4  -5   7      127.16      111.84     11.50 o 
   5  -5   7      442.67      445.84     14.13 o 
   6  -5   7      138.80      108.05      8.05 o 
   7  -5   7     1225.85     1252.73     35.44 o 
   8  -5   7     1238.94     1149.57     34.65 o 
   9  -5   7       59.75       83.07     13.18 o 
  -9  -4   7       37.04       35.47     10.80 o 
  -8  -4   7      804.49      756.02     28.53 o 
  -7  -4   7      206.41      150.47     16.23 o 
  -6  -4   7      205.33      173.28     11.56 o 
  -5  -4   7      741.59      770.29     28.37 o 
  -4  -4   7       15.74        3.27      5.45 o 
  -3  -4   7       41.93       55.72      3.53 o 
  -2  -4   7     1004.68     1012.85     22.64 o 
  -1  -4   7     2837.22     2926.03     51.99 o 
   0  -4   7       61.08       46.20      3.49 o 
   1  -4   7     4427.67     4588.62     67.75 o 
   2  -4   7      949.71      921.12     17.08 o 
   3  -4   7      209.18      152.78      7.30 o 
   4  -4   7       85.45      113.23      6.12 o 
   5  -4   7      510.32      448.67     11.88 o 
   6  -4   7      489.20      548.08     15.75 o 
   7  -4   7     1649.25     1668.74     30.35 o 
   8  -4   7      768.34      924.63     29.64 o 
   9  -4   7       38.72       28.40      9.48 o 
  -9  -3   7       66.20       99.14     21.55 o 
  -8  -3   7      692.03      656.47     30.06 o 
  -7  -3   7       86.12      109.75      8.69 o 
  -6  -3   7      163.62      135.78      8.34 o 
  -5  -3   7      756.79      816.93     20.38 o 
  -4  -3   7      186.21      134.45      7.43 o 
  -3  -3   7      718.49      652.66     28.78 o 
  -2  -3   7     2048.80     2312.23     30.87 o 
  -1  -3   7     5745.99     5278.29     76.75 o 
   0  -3   7      729.73      799.41     26.79 o 
   1  -3   7     2106.88     1978.45     31.12 o 
   2  -3   7      490.35      412.37      9.65 o 
   3  -3   7     2111.19     2067.45     33.18 o 
   4  -3   7      241.02      216.29      8.23 o 
   5  -3   7     1141.66     1115.28     20.66 o 
   6  -3   7     1836.62     1874.61     31.88 o 
   7  -3   7        3.46        2.59      4.24 o 
   8  -3   7      237.82      232.61      9.57 o 
   9  -3   7      202.03      247.59     12.26 o 
  10  -3   7       33.73       27.20      9.58 o 
  -9  -2   7       47.15       55.66     14.75 o 
  -8  -2   7      297.58      280.04     16.99 o 
  -7  -2   7     1183.53     1223.94     44.42 o 
  -6  -2   7       23.42       16.37      5.55 o 
  -5  -2   7        1.52        0.80      2.77 o 
  -4  -2   7       15.28       55.48      3.05 o 
  -3  -2   7       78.92      114.33      4.47 o 
  -2  -2   7      575.46      582.05      9.92 o 
  -1  -2   7     4332.03     4422.80     64.62 o 
   0  -2   7     2373.67     2166.84     33.34 o 
   1  -2   7       10.56       20.87      7.39 o 
   2  -2   7      277.76      338.77      9.86 o 
   3  -2   7     1967.36     1852.28     30.49 o 
   4  -2   7      263.67      233.60      7.35 o 
   5  -2   7      726.99      740.13     14.95 o 
   6  -2   7      491.30      546.64     14.08 o 
   7  -2   7      474.79      471.34     15.53 o 
   8  -2   7      179.64      195.84      8.38 o 
   9  -2   7        1.63        8.07      6.66 o 
  10  -2   7       17.02        4.26      8.11 o 
  -9  -1   7      204.28      200.96     23.77 o 
  -8  -1   7      169.70      170.82     14.50 o 
  -7  -1   7      679.00      744.46     21.64 o 
  -6  -1   7        1.40       14.07      5.66 o 
  -5  -1   7        1.15        7.97      3.86 o 
  -4  -1   7      557.49      578.53     12.50 o 
  -3  -1   7     3402.00     3337.74     51.75 o 
  -2  -1   7      950.70      950.22     17.38 o 
  -1  -1   7     3223.22     2758.52     52.31 o 
   0  -1   7     3565.27     3754.84     55.51 o 
   1  -1   7      251.90      365.53     10.45 o 
   2  -1   7      659.35      509.44     10.50 o 
   3  -1   7     1608.76     1762.11     28.12 o 
   4  -1   7     2992.63     3109.05     47.22 o 
   5  -1   7       85.32      104.75      5.00 o 
   6  -1   7     2338.35     2225.40     36.01 o 
   7  -1   7     1123.54     1273.95     23.42 o 
   8  -1   7        0.00       -1.31      4.09 o 
   9  -1   7      149.12      111.11      7.36 o 
  10  -1   7      220.27      281.30     11.30 o 
  11  -1   7        8.60       17.93     13.38 o 
  -9   0   7      964.43      916.28     34.11 o 
  -8   0   7      314.22      346.06     15.66 o 
  -7   0   7      102.16       75.05      8.33 o 
  -6   0   7        1.14       -0.33      4.06 o 
  -5   0   7      249.50      268.63     10.03 o 
  -4   0   7      338.48      327.18      9.31 o 
  -3   0   7     4942.35     4778.15     64.77 o 
  -2   0   7     2870.56     3226.46     44.75 o 
  -1   0   7      309.58      508.90     19.38 o 
   0   0   7       46.49       15.52      3.01 o 
   1   0   7      988.72      750.15     13.84 o 
   2   0   7      271.26      166.27      5.56 o 
   3   0   7      339.10      340.54      8.08 o 
   4   0   7     4686.81     4508.30     66.53 o 
   5   0   7      158.37      191.85      6.46 o 
   6   0   7     1021.67     1205.53     21.44 o 
   7   0   7     1559.12     1528.61     26.68 o 
   8   0   7      448.83      385.70     11.43 o 
   9   0   7      825.25      946.82     20.81 o 
  10   0   7      686.76      675.37     22.46 o 
  11   0   7      231.43      227.37     12.62 o 
  -8   1   7      290.81      326.58     27.48 o 
  -7   1   7       23.80       12.61      7.72 o 
  -6   1   7      122.37      100.03     13.58 o 
  -5   1   7     1809.03     2080.95     40.21 o 
  -4   1   7       53.07      116.03     10.40 o 
  -3   1   7     1258.44     1084.01     18.74 o 
  -2   1   7     3441.74     2995.98     41.04 o 
  -1   1   7       23.78       92.74     11.06 o 
   0   1   7       29.41       19.43      2.54 o 
   1   1   7      846.88      627.18     11.19 o 
   2   1   7      279.55      301.56      7.53 o 
   3   1   7     3058.00     2884.51     38.86 o 
   4   1   7    11854.78    12325.90    184.71 o 
   5   1   7     3887.23     4005.37     59.90 o 
   6   1   7        0.59        4.56      2.74 o 
   7   1   7       33.26       45.59      5.32 o 
   8   1   7        7.29        5.52      3.80 o 
   9   1   7       66.82       64.30      5.77 o 
  10   1   7     2306.92     2247.11     45.70 o 
  11   1   7      906.16      936.39     33.22 o 
  12   1   7       35.70       43.55      8.89 o 
  -8   2   7      275.39      256.64     25.79 o 
  -7   2   7        2.53        4.55      7.96 o 
  -6   2   7     1024.90     1023.79     24.23 o 
  -5   2   7     3244.68     3412.79     62.28 o 
  -4   2   7     2099.62     2240.12     35.89 o 
  -3   2   7       92.05       83.90      4.57 o 
  -2   2   7     2417.37     2415.40     45.11 o 
  -1   2   7     1410.31     1359.81     20.58 o 
   0   2   7      493.05      571.30     10.60 o 
   1   2   7     4183.52     4662.05     56.57 o 
   2   2   7     1754.33     1703.22     34.58 o 
   3   2   7      175.87      168.44      5.26 o 
   4   2   7     7988.69     8005.38    134.11 o 
   5   2   7     1413.10     1332.27     23.48 o 
   6   2   7      372.56      380.64      8.32 o 
   7   2   7      276.36      279.41      8.36 o 
   8   2   7       51.74       34.42      4.35 o 
   9   2   7       49.68       48.21      5.75 o 
  10   2   7      507.29      510.48     14.99 o 
  11   2   7      925.86      863.05     20.91 o 
  12   2   7       58.60       67.25      8.15 o 
  -7   3   7      173.67      135.60     19.42 o 
  -6   3   7      214.79      248.46     29.18 o 
  -5   3   7     1213.73     1158.18     34.73 o 
  -4   3   7      301.13      347.42      9.93 o 
  -3   3   7       29.55       42.43      4.21 o 
  -2   3   7        2.00       10.54      5.63 o 
  -1   3   7       72.26       33.25      3.30 o 
   0   3   7       63.30       57.08      3.95 o 
   1   3   7     1706.61     1424.32     26.24 o 
   2   3   7     2658.56     2852.71     39.49 o 
   3   3   7     4181.94     4443.62     66.33 o 
   4   3   7      387.76      352.45     10.74 o 
   5   3   7      516.29      450.34     12.82 o 
   6   3   7       10.66       35.87      4.98 o 
   7   3   7     1511.19     1257.87     24.73 o 
   8   3   7      778.63      837.95     26.60 o 
   9   3   7      960.22      969.33     29.08 o 
  10   3   7       37.65       29.34      6.89 o 
  11   3   7      643.70      670.28     20.22 o 
  12   3   7       27.92        9.60      7.38 o 
  -7   4   7      224.52      241.77     16.02 o 
  -6   4   7       87.99      126.26     11.88 o 
  -5   4   7      447.76      435.77     22.69 o 
  -4   4   7      484.48      619.49     14.23 o 
  -3   4   7      760.30      605.89     13.83 o 
  -2   4   7      858.19      988.15     18.45 o 
  -1   4   7       38.59        9.74      3.48 o 
   0   4   7      417.94      429.78      9.35 o 
   1   4   7      675.78      770.10     14.92 o 
   2   4   7     5647.21     5324.73     70.94 o 
   3   4   7     5808.99     5878.84     77.85 o 
   4   4   7       46.23       79.06      8.15 o 
   5   4   7        1.37        5.73      4.15 o 
   6   4   7      551.22      550.02     27.57 o 
   7   4   7       39.56       22.44      5.11 o 
   8   4   7      690.74      681.09     18.32 o 
   9   4   7      533.25      494.22     15.93 o 
  10   4   7       93.44       84.41      9.64 o 
  11   4   7      164.76      121.83      9.75 o 
  12   4   7        5.41        0.07      6.83 o 
  -6   5   7      566.21      554.95     22.97 o 
  -5   5   7       27.84       22.79      8.74 o 
  -4   5   7      553.10      511.57     15.84 o 
  -3   5   7      801.17      851.03     41.30 o 
  -2   5   7       48.31       29.08      4.06 o 
  -1   5   7      462.46      467.71     11.32 o 
   0   5   7     2952.10     2870.36     40.59 o 
   1   5   7       85.39      103.24      6.08 o 
   2   5   7     2196.16     2168.43     34.99 o 
   3   5   7      510.19      519.21     10.64 o 
   4   5   7     1142.62     1190.06     20.63 o 
   5   5   7      334.93      357.09     11.89 o 
   6   5   7     1132.94     1196.74     26.08 o 
   7   5   7      671.87      554.84     15.97 o 
   8   5   7       36.04       14.30      5.38 o 
   9   5   7      733.35      789.34     21.17 o 
  10   5   7       78.22       68.76     14.29 o 
  11   5   7      112.10      134.73     11.45 o 
  12   5   7       77.55       94.73     10.11 o 
  -6   6   7      633.25      739.52     48.02 o 
  -5   6   7       86.26       95.43     12.48 o 
  -4   6   7      193.97      201.11     10.81 o 
  -3   6   7       88.45      100.60      8.24 o 
  -2   6   7      512.10      589.33     16.57 o 
  -1   6   7      662.37      705.73     21.37 o 
   0   6   7     3410.98     3131.45     51.41 o 
   1   6   7      884.58      890.02     15.80 o 
   2   6   7      309.94      311.76      8.18 o 
   3   6   7      234.61      183.04     11.60 o 
   4   6   7       14.10       12.72      2.88 o 
   5   6   7       13.65        9.54      3.96 o 
   6   6   7      123.96      122.23     11.20 o 
   7   6   7     1191.16     1119.35     26.87 o 
   8   6   7       55.36       54.73      6.55 o 
   9   6   7      225.74      196.62     10.48 o 
  10   6   7      250.12      245.54     21.16 o 
  11   6   7      190.45      214.51     15.94 o 
  12   6   7        4.42       -1.51      7.27 o 
  -5   7   7      176.15      171.21     15.09 o 
  -4   7   7        4.54       -1.01      6.44 o 
  -3   7   7      165.83      180.31     10.47 o 
  -2   7   7       78.33       78.09      9.96 o 
  -1   7   7       29.92       19.36      6.73 o 
   0   7   7     2050.20     2028.21     33.94 o 
   1   7   7      759.84      827.36     15.61 o 
   2   7   7      497.09      471.49     11.95 o 
   3   7   7     1261.42     1352.70     21.85 o 
   4   7   7       39.49       32.28      4.61 o 
   5   7   7      596.99      625.83     13.41 o 
   6   7   7      141.71      145.70     10.65 o 
   7   7   7     1539.44     1428.27     31.15 o 
   8   7   7      617.88      579.70     17.42 o 
   9   7   7       30.33       43.23      6.93 o 
  10   7   7        0.31       -2.40      6.06 o 
  11   7   7      306.95      325.25     14.38 o 
  12   7   7        4.51       -3.25     12.18 o 
  -4   8   7        0.30        6.50      7.19 o 
  -3   8   7      278.86      242.12     12.57 o 
  -2   8   7      285.10      253.37     16.12 o 
  -1   8   7      242.22      267.82     12.12 o 
   0   8   7      289.08      285.75     13.75 o 
   1   8   7      679.69      713.46     14.93 o 
   2   8   7       50.89       56.72      7.36 o 
   3   8   7      298.48      283.59      8.59 o 
   4   8   7      463.28      508.28     12.82 o 
   5   8   7     1672.50     1631.37     29.69 o 
   6   8   7        4.59        0.34      5.15 o 
   7   8   7     1081.66     1120.74     26.47 o 
   8   8   7        2.55       12.69      6.16 o 
   9   8   7       50.86       73.80      8.14 o 
  10   8   7       72.84       75.98      8.85 o 
  11   8   7      264.97      299.09     19.43 o 
  12   8   7      320.36      322.34     15.19 o 
  -3   9   7       32.66       28.17      8.19 o 
  -2   9   7      383.35      392.69     19.77 o 
  -1   9   7      354.10      344.75     14.39 o 
   0   9   7      148.87      129.21      9.14 o 
   1   9   7        7.41        1.47      5.08 o 
   2   9   7       79.35       67.45      5.37 o 
   3   9   7      209.71      203.29      7.69 o 
   4   9   7      107.95      100.10      5.75 o 
   5   9   7     2952.24     3078.71     44.64 o 
   6   9   7      200.36      196.71     10.42 o 
   7   9   7      358.58      368.73     14.17 o 
   8   9   7        1.75        5.33      5.82 o 
   9   9   7       53.85       67.54      8.12 o 
  10   9   7      405.95      430.45     16.73 o 
  11   9   7      490.76      508.00     18.71 o 
  12   9   7      449.87      534.49     19.61 o 
  -2  10   7      312.47      328.68     19.61 o 
  -1  10   7      415.75      426.38     16.68 o 
   0  10   7      129.63      138.78     10.14 o 
   1  10   7        0.37       -5.32      5.32 o 
   2  10   7      196.07      154.09      8.68 o 
   3  10   7      505.77      615.03     13.83 o 
   4  10   7      112.77      144.26      6.94 o 
   5  10   7     1044.57      901.89     71.85 o 
   6  10   7     1199.38     1036.32     26.02 o 
   7  10   7      231.09      279.33     12.85 o 
   8  10   7      213.83      176.57     10.89 o 
   9  10   7       60.05       43.52      7.84 o 
  10  10   7       44.32       35.22      8.13 o 
  11  10   7      221.62      277.33     14.28 o 
  -1  11   7       63.45       65.96      9.60 o 
   0  11   7       30.87       32.18      8.78 o 
   1  11   7       55.05       29.18      6.97 o 
   2  11   7     1307.55     1502.12     29.77 o 
   3  11   7      933.47      879.89     21.24 o 
   4  11   7       61.71       70.46      6.14 o 
   5  11   7      133.19      123.92      9.62 o 
   6  11   7      350.09      366.97     28.66 o 
   7  11   7      140.02      135.29     12.85 o 
   8  11   7       18.04       16.82      6.90 o 
   9  11   7      293.88      355.77     15.29 o 
  10  11   7      185.20      144.73     11.04 o 
  11  11   7       56.21       40.71     11.32 o 
   1  12   7        9.23       16.93      7.27 o 
   2  12   7      155.72      154.25      9.84 o 
   3  12   7     1166.73     1206.90     28.50 o 
   4  12   7      309.72      293.99     12.08 o 
   5  12   7       22.90       26.52      7.83 o 
   6  12   7       37.90       46.74      6.98 o 
   7  12   7        2.96        2.42      6.90 o 
   8  12   7       11.64       21.45      7.87 o 
   9  12   7      430.73      345.75     15.71 o 
  10  12   7      277.13      305.18     15.11 o 
   3  13   7      301.79      318.08     16.89 o 
   4  13   7      243.25      297.01     26.31 o 
   5  13   7        7.38       14.07      8.27 o 
   6  13   7       56.91       80.59     13.44 o 
   7  13   7      279.88      261.76     37.80 o 
   8  13   7        6.38       13.50     11.17 o 
  -6 -12   8       77.82       69.56     12.77 o 
  -5 -12   8      620.81      715.88     28.69 o 
  -4 -12   8       51.40       38.47     11.71 o 
  -3 -12   8       57.04       50.09      8.18 o 
  -2 -12   8       89.91       81.41      9.94 o 
  -1 -12   8      494.86      462.14     29.12 o 
   0 -12   8        4.47       -4.09      5.55 o 
   1 -12   8      485.93      473.70     17.95 o 
  -7 -11   8      162.73      165.84     26.35 o 
  -6 -11   8        3.77        9.62      9.94 o 
  -5 -11   8      428.11      470.60     22.35 o 
  -4 -11   8       35.51       34.42      7.43 o 
  -3 -11   8       25.45       22.15      6.77 o 
  -2 -11   8      506.72      502.75     16.92 o 
  -1 -11   8      885.26      904.76     20.27 o 
   0 -11   8        7.77       14.95      8.92 o 
   1 -11   8      677.52      806.99     22.50 o 
   2 -11   8      281.34      283.79     13.64 o 
   3 -11   8        0.18       -4.61      7.23 o 
  -8 -10   8      338.38      395.35     35.90 o 
  -7 -10   8      499.22      458.40     23.67 o 
  -6 -10   8       27.95       16.64     23.10 o 
  -5 -10   8       58.03       46.43     14.50 o 
  -4 -10   8       79.91       73.31      7.93 o 
  -3 -10   8       48.96       60.81      7.63 o 
  -2 -10   8      640.31      628.00     18.33 o 
  -1 -10   8     2355.58     2339.81     39.60 o 
   0 -10   8     1786.99     1769.90     36.29 o 
   1 -10   8        0.83        0.47      7.05 o 
   2 -10   8      267.90      265.34     12.30 o 
   3 -10   8       59.56       51.91      8.15 o 
   4 -10   8      261.99      240.02     13.25 o 
  -8  -9   8      185.13      195.60     20.27 o 
  -7  -9   8      446.08      482.62     23.22 o 
  -6  -9   8       59.64       53.02     10.53 o 
  -5  -9   8       21.15       44.51      9.73 o 
  -4  -9   8     1094.62      979.87     23.51 o 
  -3  -9   8       95.27      162.51      9.10 o 
  -2  -9   8      217.15      256.74      9.19 o 
  -1  -9   8     1934.18     1960.49     33.64 o 
   0  -9   8     1181.56     1115.29     21.90 o 
   1  -9   8      199.60      215.43      8.85 o 
   2  -9   8       24.12       24.43      6.36 o 
   3  -9   8      525.11      514.04     16.93 o 
   4  -9   8       47.93       51.69      8.29 o 
   5  -9   8      683.61      715.04     21.59 o 
  -9  -8   8      482.16      426.23     23.91 o 
  -8  -8   8       70.35      118.90     16.09 o 
  -7  -8   8       66.96       58.94     11.45 o 
  -6  -8   8      140.54      161.64     15.08 o 
  -5  -8   8       31.68        4.55      7.67 o 
  -4  -8   8     1273.31     1412.60     30.21 o 
  -3  -8   8     5091.10     5050.09     98.89 o 
  -2  -8   8      130.37      146.73      6.69 o 
  -1  -8   8      547.19      545.92     13.14 o 
   0  -8   8      494.51      536.05     13.19 o 
   1  -8   8      120.29      124.89     12.05 o 
   2  -8   8      120.95       88.30      6.28 o 
   3  -8   8      355.13      352.77     14.51 o 
   4  -8   8      581.68      559.40     17.48 o 
   5  -8   8      197.36      176.64     14.27 o 
   6  -8   8      566.47      575.20     19.32 o 
  -9  -7   8      656.36      701.01     29.58 o 
  -8  -7   8      366.25      359.37     30.93 o 
  -7  -7   8       22.32       26.71      9.19 o 
  -6  -7   8        9.16       21.59     10.59 o 
  -5  -7   8      399.82      357.76     18.32 o 
  -4  -7   8      268.11      274.67     10.49 o 
  -3  -7   8     2927.78     2951.31     58.82 o 
  -2  -7   8       97.08      134.95      6.03 o 
  -1  -7   8      161.19      189.60      7.38 o 
   0  -7   8       43.53       54.00      4.79 o 
   1  -7   8       32.55       14.62      6.01 o 
   2  -7   8       16.21       30.39      5.49 o 
   3  -7   8      426.64      418.61     13.69 o 
   4  -7   8      871.26      848.08     21.12 o 
   5  -7   8        4.77       -0.61      8.37 o 
   6  -7   8       44.40       46.08      9.72 o 
   7  -7   8      116.80       77.64     11.26 o 
  -9  -6   8      591.70      551.96     45.88 o 
  -8  -6   8      132.87      135.39     14.06 o 
  -7  -6   8       14.02       14.75      8.64 o 
  -6  -6   8      352.05      302.70     16.59 o 
  -5  -6   8     1490.33     1410.35     39.97 o 
  -4  -6   8      296.86      341.92     16.29 o 
  -3  -6   8      901.26      923.70     27.84 o 
  -2  -6   8     1671.13     1698.35     28.00 o 
  -1  -6   8      378.31      321.84      8.81 o 
   0  -6   8      145.55      123.08      7.02 o 
   1  -6   8     1194.71     1191.39     25.47 o 
   2  -6   8     1546.60     1445.16     29.78 o 
   3  -6   8      240.87      237.70     10.47 o 
   4  -6   8     2017.59     1956.32     38.88 o 
   5  -6   8      923.78      954.59     23.08 o 
   6  -6   8       73.34       45.79      8.74 o 
   7  -6   8       12.60       30.95      8.86 o 
   8  -6   8      136.27      135.56     13.12 o 
  -9  -5   8      328.02      377.92     20.98 o 
  -8  -5   8       23.59       26.44     10.15 o 
  -7  -5   8        0.31       -2.48      7.40 o 
  -6  -5   8     1039.66     1003.42     31.65 o 
  -5  -5   8     2645.91     2738.55     66.53 o 
  -4  -5   8      815.10      652.55     22.82 o 
  -3  -5   8      511.82      456.40     12.08 o 
  -2  -5   8     2000.90     1999.40     30.56 o 
  -1  -5   8       56.23       44.77      4.78 o 
   0  -5   8      362.73      372.15     11.42 o 
   1  -5   8       53.46       61.40      4.56 o 
   2  -5   8     1373.00     1365.26     24.00 o 
   3  -5   8        0.48        3.78      3.84 o 
   4  -5   8      930.79      905.42     18.59 o 
   5  -5   8      317.24      271.46     10.01 o 
   6  -5   8      123.60       94.38      8.04 o 
   7  -5   8      154.73      175.38     17.06 o 
   8  -5   8      188.76      180.48     16.91 o 
   9  -5   8      289.61      320.82     18.78 o 
  -9  -4   8       41.39       36.16     10.45 o 
  -8  -4   8        1.19        7.83      8.40 o 
  -7  -4   8      134.05      125.73     12.54 o 
  -6  -4   8        0.12        0.73      4.97 o 
  -5  -4   8     1069.06     1050.69     39.16 o 
  -4  -4   8     1000.65     1108.02     32.23 o 
  -3  -4   8      152.95      181.69     11.08 o 
  -2  -4   8      485.09      547.34     22.66 o 
  -1  -4   8      124.22      123.49      6.40 o 
   0  -4   8      291.72      337.68     10.58 o 
   1  -4   8      261.61      347.49      9.06 o 
   2  -4   8     7690.57     7657.65    111.23 o 
   3  -4   8     1918.56     1705.76     28.75 o 
   4  -4   8      367.22      307.65     11.89 o 
   5  -4   8       43.18       52.70      5.23 o 
   6  -4   8      337.84      307.66     15.31 o 
   7  -4   8        4.75       -4.53      4.79 o 
   8  -4   8      597.71      717.42     20.69 o 
   9  -4   8      471.96      371.91     19.61 o 
  -9  -3   8        6.85        1.22      9.61 o 
  -8  -3   8       26.68       10.77      8.86 o 
  -7  -3   8      364.17      430.28     15.64 o 
  -6  -3   8      217.46      185.39      9.90 o 
  -5  -3   8      897.64      885.59     22.26 o 
  -4  -3   8     2996.56     2828.53     54.20 o 
  -3  -3   8        1.24        2.24      5.32 o 
  -2  -3   8       19.27        1.74      2.17 o 
  -1  -3   8     1353.55     1203.85     24.63 o 
   0  -3   8     1581.90     1390.85     28.85 o 
   1  -3   8     1105.81      863.13     15.92 o 
   2  -3   8     2325.62     2317.36     36.60 o 
   3  -3   8      881.10      982.64     18.37 o 
   4  -3   8       52.13       54.70      5.62 o 
   5  -3   8       87.87      102.13      8.87 o 
   6  -3   8      383.45      382.71     13.21 o 
   7  -3   8      333.36      292.73     19.88 o 
   8  -3   8      397.33      349.09     13.99 o 
   9  -3   8      448.90      508.89     21.75 o 
  10  -3   8        2.38       -3.87      8.98 o 
  -9  -2   8       37.83       29.79     11.16 o 
  -8  -2   8        9.39       -1.43      6.66 o 
  -7  -2   8      497.14      514.10     17.15 o 
  -6  -2   8      326.22      293.61     12.39 o 
  -5  -2   8        3.59       -0.20      4.68 o 
  -4  -2   8     1788.17     1879.81     36.70 o 
  -3  -2   8      177.76      190.12      8.53 o 
  -2  -2   8      215.60      307.10      6.75 o 
  -1  -2   8     1564.45     1730.78     36.76 o 
   0  -2   8     3629.70     3612.15     54.01 o 
   1  -2   8      397.86      361.67      8.77 o 
   2  -2   8       96.85      123.24      7.59 o 
   3  -2   8      289.29      255.88      9.53 o 
   4  -2   8        4.08        9.88      3.25 o 
   5  -2   8      238.88      237.42      8.26 o 
   6  -2   8      963.59      977.74     19.19 o 
   7  -2   8     1779.40     1810.58     31.47 o 
   8  -2   8       31.08       30.89      5.41 o 
   9  -2   8      170.31      173.27     13.61 o 
  10  -2   8       63.76       71.36      8.64 o 
  -8  -1   8        5.50       12.73      9.21 o 
  -7  -1   8       90.12      113.67     12.10 o 
  -6  -1   8     1154.66     1019.38     25.45 o 
  -5  -1   8      205.45      171.69      9.39 o 
  -4  -1   8      217.32      300.77     10.58 o 
  -3  -1   8      683.30      682.78     14.27 o 
  -2  -1   8      904.08      820.05     18.88 o 
  -1  -1   8     1364.20     1179.76     23.14 o 
   0  -1   8     4052.50     4107.65     60.78 o 
   1  -1   8     3526.98     3794.33     65.45 o 
   2  -1   8       16.90        3.65      4.71 o 
   3  -1   8      599.23      649.41     13.08 o 
   4  -1   8      183.18      173.08      6.37 o 
   5  -1   8       10.82        5.34      3.19 o 
   6  -1   8     1742.71     1755.96     45.31 o 
   7  -1   8     1233.20     1273.42     27.62 o 
   8  -1   8      198.32      249.29     13.91 o 
   9  -1   8      107.81      165.53      8.48 o 
  10  -1   8        0.08        0.32      5.50 o 
  11  -1   8        2.40        2.28      9.37 o 
  -8   0   8      648.11      637.50     25.78 o 
  -7   0   8       10.04       12.32      9.75 o 
  -6   0   8     1187.14     1355.88     41.42 o 
  -5   0   8      315.94      297.40     10.28 o 
  -4   0   8       15.98       27.20      4.38 o 
  -3   0   8     1286.42     1079.13     18.26 o 
  -2   0   8     1837.90     2189.77     35.89 o 
  -1   0   8     1546.87     1391.46     26.04 o 
   0   0   8     1842.31     1869.18     27.04 o 
   1   0   8     7146.32     6521.57     94.74 o 
   2   0   8       15.13       63.37      5.35 o 
   3   0   8      334.25      278.91      7.57 o 
   4   0   8     3789.12     3713.17     55.87 o 
   5   0   8     1308.39     1467.28     24.93 o 
   6   0   8     2572.97     2937.50     46.02 o 
   7   0   8     3045.83     2955.14     46.92 o 
   8   0   8      469.16      432.84     12.22 o 
   9   0   8      132.95      175.65      8.23 o 
  10   0   8      201.21      188.78     11.21 o 
  11   0   8       66.96       50.25      8.61 o 
  -8   1   8     1176.77     1225.01     40.33 o 
  -7   1   8       44.47       34.16      9.23 o 
  -6   1   8      312.38      324.32     12.69 o 
  -5   1   8        0.01       -1.73      4.78 o 
  -4   1   8      610.13      522.17     17.48 o 
  -3   1   8     2072.19     2196.26     31.57 o 
  -2   1   8     6480.02     5654.93     79.18 o 
  -1   1   8      511.84      627.59     10.59 o 
   0   1   8        2.33        6.60      2.53 o 
   1   1   8      156.00       75.84      5.41 o 
   2   1   8      570.20      676.15     13.19 o 
   3   1   8       16.98       68.69      3.71 o 
   4   1   8     1021.23     1098.53     19.12 o 
   5   1   8     5768.04     5445.33     80.23 o 
   6   1   8       24.79       13.66      3.64 o 
   7   1   8     1119.63     1107.63     20.62 o 
   8   1   8      131.75      143.32      6.71 o 
   9   1   8        6.52        7.61      6.20 o 
  10   1   8      534.66      491.52     18.31 o 
  11   1   8      660.66      764.92     22.98 o 
  -7   2   8       43.65       25.71     15.22 o 
  -6   2   8       65.32      106.26     14.78 o 
  -5   2   8      147.01      133.53      8.18 o 
  -4   2   8     2970.48     3237.11     59.20 o 
  -3   2   8        0.87       -1.01      2.99 o 
  -2   2   8     3938.60     3870.02     58.38 o 
  -1   2   8     1126.70     1146.64     18.35 o 
   0   2   8      112.36      141.35      5.17 o 
   1   2   8      181.43      110.11      4.61 o 
   2   2   8      385.80      429.42      9.88 o 
   3   2   8     2796.21     2414.64     37.49 o 
   4   2   8     2498.93     2450.53     38.03 o 
   5   2   8     3697.78     3738.97     66.48 o 
   6   2   8     1901.71     1912.47     28.01 o 
   7   2   8      152.90      193.06      6.21 o 
   8   2   8       49.35       62.57      6.10 o 
   9   2   8      364.42      295.97     11.23 o 
  10   2   8      142.52      130.30      8.54 o 
  11   2   8     1332.55     1250.26     32.78 o 
  12   2   8      445.26      456.63     16.21 o 
  -7   3   8        1.12        8.26     14.53 o 
  -6   3   8        3.49       21.31      8.55 o 
  -5   3   8       68.56       64.23     10.25 o 
  -4   3   8     1006.29     1114.03     26.00 o 
  -3   3   8      255.03      181.48      7.13 o 
  -2   3   8      880.11      705.43     13.23 o 
  -1   3   8      579.92      642.31     13.70 o 
   0   3   8      213.48      209.77      6.63 o 
   1   3   8      298.67      270.52      7.64 o 
   2   3   8     9533.64     9800.13    115.87 o 
   3   3   8     2252.37     2494.55     53.49 o 
   4   3   8       72.55      111.48      8.37 o 
   5   3   8     1340.33     1150.09     24.78 o 
   6   3   8      752.72      794.94     19.47 o 
   7   3   8      398.56      320.97     11.97 o 
   8   3   8       66.59       78.56      7.22 o 
   9   3   8     1332.67     1356.50     46.20 o 
  10   3   8      130.49      118.14      9.28 o 
  11   3   8      473.20      450.54     17.84 o 
  12   3   8      154.80      161.29     14.32 o 
  -6   4   8      189.26      195.53     14.35 o 
  -5   4   8       32.55       36.00      9.12 o 
  -4   4   8      256.81      281.36     11.57 o 
  -3   4   8     1890.80     1987.35     33.21 o 
  -2   4   8       28.38       45.41      4.47 o 
  -1   4   8      270.18      201.50      6.81 o 
   0   4   8      150.30      125.04      5.40 o 
   1   4   8      678.07      665.86     12.63 o 
   2   4   8     3745.37     3662.34     50.40 o 
   3   4   8     6445.00     6327.48     83.92 o 
   4   4   8      172.10      183.08      8.42 o 
   5   4   8       41.97       50.18      8.70 o 
   6   4   8       23.76       13.66      5.90 o 
   7   4   8        0.06        1.33      7.55 o 
   8   4   8      357.14      355.24     13.52 o 
   9   4   8      887.50      857.25     22.33 o 
  10   4   8      686.94      628.30     19.34 o 
  11   4   8        0.12       -1.75      6.53 o 
  12   4   8      132.56      144.92     11.39 o 
  -6   5   8      338.43      312.64     17.76 o 
  -5   5   8       71.62       88.38     11.35 o 
  -4   5   8      356.79      324.03     12.62 o 
  -3   5   8     1458.24     1661.80     34.00 o 
  -2   5   8       14.97        5.87      3.77 o 
  -1   5   8        2.27       -2.20      3.36 o 
   0   5   8      292.87      306.42      8.61 o 
   1   5   8        4.02        5.06      3.35 o 
   2   5   8      209.87      221.50      6.96 o 
   3   5   8     2678.43     2782.58     39.51 o 
   4   5   8     1557.69     1557.54     26.16 o 
   5   5   8        8.66        5.45      4.54 o 
   6   5   8      328.77      364.75     17.17 o 
   7   5   8       66.95       51.10      6.62 o 
   8   5   8        9.08        5.72      5.24 o 
   9   5   8      579.49      576.04     23.42 o 
  10   5   8      307.72      320.75     13.94 o 
  11   5   8       26.15       24.52      7.08 o 
  12   5   8        2.03        2.74      7.61 o 
  -5   6   8      529.68      555.65     29.12 o 
  -4   6   8      246.97      287.58     13.01 o 
  -3   6   8      604.41      551.42     28.16 o 
  -2   6   8       62.35       73.09     10.21 o 
  -1   6   8       59.28       86.23      5.77 o 
   0   6   8     1433.10     1288.93     21.50 o 
   1   6   8      678.88      710.42     20.16 o 
   2   6   8      139.75      139.66      5.86 o 
   3   6   8     2208.77     2065.14     30.82 o 
   4   6   8     1394.61     1386.45     22.12 o 
   5   6   8        0.44        0.33      4.54 o 
   6   6   8      121.95      136.06     13.91 o 
   7   6   8      332.85      362.79     13.35 o 
   8   6   8      126.39      149.73      9.26 o 
   9   6   8      200.73      175.98     10.19 o 
  10   6   8      231.08      231.97     12.12 o 
  11   6   8       27.00       18.96      7.48 o 
  12   6   8       73.07      106.40     10.30 o 
  -4   7   8       15.00       27.86     10.55 o 
  -3   7   8       20.20       22.20      6.86 o 
  -2   7   8       36.15       21.39      6.71 o 
  -1   7   8       19.94       18.63      5.90 o 
   0   7   8      876.72      945.27     17.53 o 
   1   7   8      519.69      520.98     12.15 o 
   2   7   8      672.36      699.65     14.00 o 
   3   7   8      205.13      177.96      7.59 o 
   4   7   8      101.77      112.60      5.37 o 
   5   7   8       87.49       76.52      7.04 o 
   6   7   8       17.36       17.34      5.82 o 
   7   7   8     1074.83      992.01     29.62 o 
   8   7   8     1469.63     1324.99     30.27 o 
   9   7   8        0.27        1.30      5.86 o 
  10   7   8       88.13       79.62      8.73 o 
  11   7   8        0.42        2.93      6.84 o 
  12   7   8      148.07      129.98     11.26 o 
  -3   8   8      139.78      178.27     14.49 o 
  -2   8   8      311.03      261.73     12.42 o 
  -1   8   8     1071.24     1146.08     44.54 o 
   0   8   8       39.65       40.20      6.15 o 
   1   8   8      986.75      898.29     17.41 o 
   2   8   8      424.08      488.73     11.74 o 
   3   8   8       12.11        9.76      3.96 o 
   4   8   8        9.67       -1.36      3.56 o 
   5   8   8      750.98      737.08     19.97 o 
   6   8   8        0.93       -2.32      5.29 o 
   7   8   8     1242.06     1271.12     37.73 o 
   8   8   8      719.03      573.89     24.89 o 
   9   8   8       98.75      114.88      9.30 o 
  10   8   8       11.61        7.37      6.74 o 
  11   8   8       10.97       13.12      7.36 o 
  12   8   8        4.81       -3.21      9.30 o 
  -2   9   8      342.48      363.02     15.59 o 
  -1   9   8      707.65      624.13     19.71 o 
   0   9   8      234.70      268.32     12.83 o 
   1   9   8      472.54      494.77     14.46 o 
   2   9   8      120.35      103.67      6.53 o 
   3   9   8      139.21      152.52      7.00 o 
   4   9   8      264.40      230.87      8.27 o 
   5   9   8     1494.11     1545.07     29.53 o 
   6   9   8      238.36      177.10     10.17 o 
   7   9   8        4.34        3.82      6.05 o 
   8   9   8       62.46       67.31      8.10 o 
   9   9   8      545.02      457.34     16.65 o 
  10   9   8      159.09      152.37     16.67 o 
  11   9   8      169.62      175.07     12.18 o 
  -1  10   8      689.57      751.52     34.42 o 
   0  10   8      472.62      484.96     15.32 o 
   1  10   8      114.98      136.48      8.96 o 
   2  10   8        5.64       -0.53      5.55 o 
   3  10   8      124.95      161.76     11.27 o 
   4  10   8      142.10      172.14      8.79 o 
   5  10   8     1034.91      973.54     25.74 o 
   6  10   8     1693.74     1646.68     36.40 o 
   7  10   8      247.88      264.53     12.95 o 
   8  10   8      137.69      112.59      9.44 o 
   9  10   8      161.63      161.50     11.05 o 
  10  10   8        7.89        7.08      7.53 o 
  11  10   8       43.46       51.29      9.19 o 
   0  11   8      194.78      220.63     14.94 o 
   1  11   8        0.62        2.92      6.41 o 
   2  11   8       13.50       30.68      7.05 o 
   3  11   8       39.50       27.49      8.01 o 
   4  11   8      125.79      137.20     11.25 o 
   5  11   8       28.21       22.44      6.36 o 
   6  11   8      869.16      838.01     56.07 o 
   7  11   8      484.20      451.90     17.06 o 
   8  11   8        3.06       -6.21      6.21 o 
   9  11   8       36.10       70.99     18.52 o 
  10  11   8      221.54      181.81     12.27 o 
   2  12   8       31.52       10.96      7.24 o 
   3  12   8      421.01      472.91     15.83 o 
   4  12   8      361.35      365.07     17.06 o 
   5  12   8       85.89       91.01     10.15 o 
   6  12   8      250.92      266.64     13.93 o 
   7  12   8      162.45      161.97     11.58 o 
   8  12   8        0.23       -0.40      7.21 o 
   9  12   8       37.51       17.35      8.04 o 
   5  13   8      131.72      110.81     16.79 o 
   6  13   8        0.51        3.83      7.84 o 
   7  13   8       31.46       31.64      8.23 o 
  -4 -12   9       89.62       77.41     12.61 o 
  -3 -12   9        0.82        1.72      7.41 o 
  -2 -12   9       41.86       42.65      8.62 o 
  -1 -12   9        6.15        3.86     11.52 o 
   0 -12   9        7.50       20.35     10.80 o 
  -6 -11   9       40.64       33.78     11.15 o 
  -5 -11   9      435.34      346.25     20.06 o 
  -4 -11   9      397.31      469.63     22.55 o 
  -3 -11   9      179.39      170.83     11.14 o 
  -2 -11   9        0.02       -4.39      6.30 o 
  -1 -11   9      204.22      229.49     12.06 o 
   0 -11   9      182.68      215.32     11.46 o 
   1 -11   9      118.82      156.05     12.20 o 
   2 -11   9     1081.16     1084.03     28.09 o 
  -7 -10   9      575.15      597.33     27.14 o 
  -6 -10   9      303.86      287.71     18.66 o 
  -5 -10   9       88.78       71.40     11.77 o 
  -4 -10   9      555.07      594.10     24.66 o 
  -3 -10   9      142.30      177.29     10.46 o 
  -2 -10   9        0.10        0.48      5.98 o 
  -1 -10   9      540.64      587.12     15.22 o 
   0 -10   9     1329.58     1250.76     24.94 o 
   1 -10   9        1.00       12.09      6.19 o 
   2 -10   9      413.82      391.92     15.19 o 
   3 -10   9      663.09      744.56     22.02 o 
   4 -10   9       61.65       51.19      8.75 o 
  -8  -9   9        9.98       28.57     11.75 o 
  -7  -9   9      265.55      272.40     18.10 o 
  -6  -9   9      574.37      537.45     24.14 o 
  -5  -9   9       29.71       12.49      8.86 o 
  -4  -9   9        9.31       -1.14     10.24 o 
  -3  -9   9       51.53       60.91      9.69 o 
  -2  -9   9      113.39      120.90      8.45 o 
  -1  -9   9      791.14      831.42     18.06 o 
   0  -9   9     2467.17     2437.17     40.82 o 
   1  -9   9      481.71      533.90     18.77 o 
   2  -9   9        1.39        1.90      4.72 o 
   3  -9   9      142.05      145.11      9.94 o 
   4  -9   9        7.43       -0.94      6.81 o 
   5  -9   9        4.96       14.16      7.84 o 
  -8  -8   9      243.38      260.05     20.56 o 
  -7  -8   9       64.03       83.69     15.69 o 
  -6  -8   9      643.23      651.47     26.54 o 
  -5  -8   9       78.03       63.44     10.81 o 
  -4  -8   9        0.03       -1.87      7.38 o 
  -3  -8   9      512.99      490.89     18.22 o 
  -2  -8   9      490.00      545.45     16.12 o 
  -1  -8   9      125.52      119.78      6.55 o 
   0  -8   9     1341.57     1316.00     24.46 o 
   1  -8   9      578.59      607.89     14.83 o 
   2  -8   9        9.65       10.38      4.81 o 
   3  -8   9       11.71        2.27      4.77 o 
   4  -8   9      158.02      152.83     10.09 o 
   5  -8   9      107.81      113.40      9.56 o 
   6  -8   9      274.18      275.13     13.69 o 
  -8  -7   9      936.03      854.48     32.32 o 
  -7  -7   9       36.68       50.89     16.27 o 
  -6  -7   9      388.70      412.03     20.43 o 
  -5  -7   9      253.28      224.74     15.40 o 
  -4  -7   9      103.01      107.58     11.13 o 
  -3  -7   9      824.71      873.52     20.88 o 
  -2  -7   9     1775.12     1839.80     36.82 o 
  -1  -7   9      521.16      553.15     12.96 o 
   0  -7   9      249.35      310.54      9.86 o 
   1  -7   9      341.15      260.79     10.85 o 
   2  -7   9        2.58       21.29      7.10 o 
   3  -7   9      219.46      182.23      9.64 o 
   4  -7   9       65.88       69.67      7.38 o 
   5  -7   9      486.32      487.59     21.82 o 
   6  -7   9        0.43        9.07      9.32 o 
   7  -7   9      205.22      201.03     15.33 o 
  -8  -6   9      797.68      750.07    104.19 o 
  -7  -6   9      109.24      129.04     13.63 o 
  -6  -6   9       68.90       62.42     10.07 o 
  -5  -6   9      135.90      131.26     18.16 o 
  -4  -6   9      244.09      241.67     14.37 o 
  -3  -6   9       25.05       17.21      4.56 o 
  -2  -6   9     1641.58     1597.80     26.71 o 
  -1  -6   9     1116.57     1178.22     27.50 o 
   0  -6   9       39.19       29.42      6.04 o 
   1  -6   9      192.44      178.51      9.78 o 
   2  -6   9      340.85      357.77     12.41 o 
   3  -6   9      135.41      132.23      8.17 o 
   4  -6   9       59.96       94.51      7.93 o 
   5  -6   9     1267.43     1257.79     28.37 o 
   6  -6   9      206.12      182.22     28.96 o 
   7  -6   9      157.30      166.40     13.17 o 
   8  -6   9       53.51       33.86     13.25 o 
  -8  -5   9      550.31      541.55     26.15 o 
  -7  -5   9      419.96      368.07     26.60 o 
  -6  -5   9       50.55       64.35     10.35 o 
  -5  -5   9        9.43       11.23      7.62 o 
  -4  -5   9      397.81      373.49     17.49 o 
  -3  -5   9      356.14      326.57     15.98 o 
  -2  -5   9     1285.18     1161.22     28.09 o 
  -1  -5   9     2478.00     2453.38     45.72 o 
   0  -5   9       35.24       30.70      3.92 o 
   1  -5   9       79.86       76.94      5.06 o 
   2  -5   9      981.67      923.25     23.21 o 
   3  -5   9      328.18      367.60     10.69 o 
   4  -5   9      447.89      446.77     12.31 o 
   5  -5   9     1326.17     1253.10     24.13 o 
   6  -5   9      655.28      771.64     17.98 o 
   7  -5   9      102.60       86.11     10.35 o 
   8  -5   9       29.58       22.56      9.08 o 
  -8  -4   9      526.14      488.68     23.18 o 
  -7  -4   9        6.13        3.35      8.84 o 
  -6  -4   9        8.22        5.85      7.84 o 
  -5  -4   9      366.92      284.75     15.68 o 
  -4  -4   9     1230.52     1455.75     40.26 o 
  -3  -4   9      246.39      236.79     18.45 o 
  -2  -4   9      505.92      572.52     14.10 o 
  -1  -4   9     1003.26     1004.48     27.75 o 
   0  -4   9      191.45      205.33      6.76 o 
   1  -4   9       13.38        8.67      3.27 o 
   2  -4   9     2644.25     2584.43     41.00 o 
   3  -4   9     2612.30     2383.69     38.54 o 
   4  -4   9       21.06       27.67      4.53 o 
   5  -4   9      275.47      304.27     10.36 o 
   6  -4   9      365.71      416.20     14.09 o 
   7  -4   9      144.44      166.45     18.66 o 
   8  -4   9      156.83      181.76     13.87 o 
  -8  -3   9       22.46       50.80     10.82 o 
  -7  -3   9      121.72      157.51     13.41 o 
  -6  -3   9      915.63      862.17     25.42 o 
  -5  -3   9       25.41       23.50      5.98 o 
  -4  -3   9      840.05      869.71     28.33 o 
  -3  -3   9     1699.21     1440.76     46.38 o 
  -2  -3   9       20.31        4.81      2.04 o 
  -1  -3   9       41.86       46.82      3.34 o 
   0  -3   9      218.12      173.96      6.14 o 
   1  -3   9       72.17       37.74      3.80 o 
   2  -3   9     1588.10     1549.24     26.24 o 
   3  -3   9     5927.26     6130.47    104.91 o 
   4  -3   9     1806.69     1963.86     38.58 o 
   5  -3   9       19.84        7.45      3.98 o 
   6  -3   9      132.95      104.32      6.61 o 
   7  -3   9       60.49       44.94      5.79 o 
   8  -3   9      141.55      112.95      7.85 o 
   9  -3   9      937.70     1048.96     23.05 o 
  10  -3   9      277.58      303.61     14.71 o 
  -8  -2   9       17.30       27.52      9.81 o 
  -7  -2   9      172.18      176.10     10.98 o 
  -6  -2   9     1255.68     1144.56     31.47 o 
  -5  -2   9       72.09       90.39     10.02 o 
  -4  -2   9      396.16      321.25     12.45 o 
  -3  -2   9      553.14      749.84     15.10 o 
  -2  -2   9      171.07       77.66      4.95 o 
  -1  -2   9      765.42      825.30     22.84 o 
   0  -2   9     3092.16     3461.26     52.36 o 
   1  -2   9     1304.04     1121.00     19.87 o 
   2  -2   9       55.90       80.71      7.00 o 
   3  -2   9     4803.50     4659.50     69.75 o 
   4  -2   9     2877.08     2832.54     44.62 o 
   5  -2   9      126.70      103.99      5.89 o 
   6  -2   9       28.22       28.60      4.40 o 
   7  -2   9      411.51      400.06     16.08 o 
   8  -2   9        5.22        5.08      4.86 o 
   9  -2   9     1057.32     1115.25     23.50 o 
  10  -2   9      563.12      502.76     18.39 o 
  -8  -1   9       37.37       40.04      8.95 o 
  -7  -1   9       26.11       40.73      8.22 o 
  -6  -1   9     1892.62     1902.87     41.06 o 
  -5  -1   9     1319.77     1257.93     29.54 o 
  -4  -1   9      315.58      372.06     10.29 o 
  -3  -1   9      607.17      569.88     12.97 o 
  -2  -1   9      183.55      240.67      7.84 o 
  -1  -1   9       99.83       99.54      7.51 o 
   0  -1   9     3238.91     3131.28     47.64 o 
   1  -1   9     4504.48     4581.84     78.56 o 
   2  -1   9      294.91      310.31     10.46 o 
   3  -1   9      129.06      143.86      7.08 o 
   4  -1   9     3243.02     3423.91     52.51 o 
   5  -1   9      114.82      104.72      6.28 o 
   6  -1   9      128.28      130.03      6.30 o 
   7  -1   9      279.61      255.97     11.29 o 
   8  -1   9      916.55     1036.05     21.20 o 
   9  -1   9       30.95       45.76      6.16 o 
  10  -1   9      320.03      344.88     27.72 o 
  11  -1   9      219.42      215.61     13.32 o 
  -8   0   9      340.09      345.44     16.22 o 
  -7   0   9       67.12       91.38     12.17 o 
  -6   0   9      907.83      896.55     24.42 o 
  -5   0   9     2042.38     2021.09     42.43 o 
  -4   0   9     1797.62     1699.06     37.35 o 
  -3   0   9      940.50      835.55     18.35 o 
  -2   0   9        8.38       24.43      4.01 o 
  -1   0   9     1558.51     1628.61     24.22 o 
   0   0   9     1241.73     1420.85     23.79 o 
   1   0   9     4409.70     4247.69     63.43 o 
   2   0   9     3737.33     3658.17     49.17 o 
   3   0   9        0.54       26.04      3.75 o 
   4   0   9      185.94      208.99      6.96 o 
   5   0   9        4.34        3.16      3.26 o 
   6   0   9        5.99        2.61      3.37 o 
   7   0   9      575.79      621.91     14.32 o 
   8   0   9      843.49      751.69     18.83 o 
   9   0   9       78.93      101.58      8.80 o 
  10   0   9      312.59      321.66     14.47 o 
  11   0   9       64.43       71.81      9.51 o 
  -7   1   9      739.19      757.02     23.86 o 
  -6   1   9       99.51       84.25      9.06 o 
  -5   1   9     1531.24     1504.51     28.46 o 
  -4   1   9       65.45       55.41      5.01 o 
  -3   1   9      120.83      182.15      7.80 o 
  -2   1   9       86.03       38.94      3.69 o 
  -1   1   9     3327.02     3389.66     46.81 o 
   0   1   9      870.25     1011.71     36.65 o 
   1   1   9     3751.76     4439.47     66.27 o 
   2   1   9      923.99      885.48     17.45 o 
   3   1   9       64.60       18.92      3.23 o 
   4   1   9      610.36      512.96     10.11 o 
   5   1   9       81.58       60.95      5.40 o 
   6   1   9      547.13      601.17     12.98 o 
   7   1   9        7.67       10.68      4.04 o 
   8   1   9      864.33      883.86     22.43 o 
   9   1   9      685.49      691.51     20.04 o 
  10   1   9        1.79       -2.71      7.05 o 
  11   1   9       41.90       42.42      8.62 o 
  -7   2   9      672.00      783.39     44.76 o 
  -6   2   9        0.56        7.76      7.90 o 
  -5   2   9       45.89       57.84      7.11 o 
  -4   2   9        7.08        8.77      4.72 o 
  -3   2   9      249.45      182.98     14.93 o 
  -2   2   9      154.38      178.87      6.19 o 
  -1   2   9     1176.18     1138.21     18.63 o 
   0   2   9     2219.35     2029.95     29.89 o 
   1   2   9      715.16      634.24     12.22 o 
   2   2   9      137.26      118.45      5.33 o 
   3   2   9      425.94      311.58      8.31 o 
   4   2   9       14.01       18.46      3.35 o 
   5   2   9      491.88      433.68     13.34 o 
   6   2   9     4861.96     4964.77     75.22 o 
   7   2   9      438.09      365.71     11.40 o 
   8   2   9       47.33       33.87      5.57 o 
   9   2   9       68.09       86.12      7.24 o 
  10   2   9        7.38        7.52      5.73 o 
  11   2   9      127.15      123.14      9.24 o 
  12   2   9      668.75      663.19     19.62 o 
  -6   3   9      444.02      419.52     32.28 o 
  -5   3   9       14.92       10.09     13.81 o 
  -4   3   9       10.94        8.37      5.34 o 
  -3   3   9      190.10      190.86      8.33 o 
  -2   3   9      161.12      183.20      6.59 o 
  -1   3   9     1341.93     1278.36     22.89 o 
   0   3   9     1961.71     2036.83     30.17 o 
   1   3   9      744.83      788.43     14.42 o 
   2   3   9        6.91       31.02      3.62 o 
   3   3   9       62.98      111.46      5.35 o 
   4   3   9      480.18      443.49     13.08 o 
   5   3   9      614.90      601.21     16.17 o 
   6   3   9     2456.59     2339.48     45.07 o 
   7   3   9      499.73      481.03     15.17 o 
   8   3   9       74.94       76.86      7.41 o 
   9   3   9       31.98       52.24      7.37 o 
  10   3   9      244.34      202.13     11.33 o 
  11   3   9        3.15        5.05      7.42 o 
  12   3   9      311.88      393.75     17.06 o 
  -6   4   9      128.55      133.04     13.27 o 
  -5   4   9      102.48      104.36     16.30 o 
  -4   4   9        2.54        9.18      7.87 o 
  -3   4   9      525.28      668.67     15.14 o 
  -2   4   9       49.58       18.28      3.99 o 
  -1   4   9      238.41      177.85      6.70 o 
   0   4   9     1170.61     1134.61     42.65 o 
   1   4   9       37.73       49.24      4.20 o 
   2   4   9       59.67       80.89      5.54 o 
   3   4   9     1209.94     1087.50     19.83 o 
   4   4   9      179.61      171.35      9.53 o 
   5   4   9       84.07       68.38      6.28 o 
   6   4   9     1158.08      984.24     23.34 o 
   7   4   9      323.95      352.20     13.09 o 
   8   4   9       55.38       62.43      7.04 o 
   9   4   9      240.99      223.87     13.66 o 
  10   4   9      445.84      466.99     25.78 o 
  11   4   9      263.82      272.47     13.78 o 
  12   4   9      185.18      130.01     10.90 o 
  -5   5   9       60.10       35.83     10.42 o 
  -4   5   9       49.63       29.50      9.33 o 
  -3   5   9      541.13      589.95     17.12 o 
  -2   5   9      112.24      157.09      8.17 o 
  -1   5   9       22.46       31.89      4.22 o 
   0   5   9      288.04      222.16     11.92 o 
   1   5   9        1.37        1.42      3.51 o 
   2   5   9      410.96      432.61     10.23 o 
   3   5   9      586.74      630.47     14.09 o 
   4   5   9     1434.32     1555.00     26.55 o 
   5   5   9     1273.13     1221.94     28.06 o 
   6   5   9      299.29      241.40     10.64 o 
   7   5   9      314.17      322.28     12.69 o 
   8   5   9      292.97      307.22     12.96 o 
   9   5   9       91.01       82.27      8.14 o 
  10   5   9      619.56      677.98     20.50 o 
  11   5   9      495.30      447.02     25.60 o 
  12   5   9        0.12        4.91      7.81 o 
  -5   6   9      290.70      281.67     17.70 o 
  -4   6   9       31.85       34.12      9.88 o 
  -3   6   9      219.78      215.13     10.94 o 
  -2   6   9      531.93      543.92     14.74 o 
  -1   6   9      251.09      233.95      8.42 o 
   0   6   9       48.41       49.16      4.93 o 
   1   6   9      143.03      124.42      6.31 o 
   2   6   9     1608.77     1541.67     27.51 o 
   3   6   9      207.34      192.60      6.85 o 
   4   6   9     2083.84     1987.67     33.01 o 
   5   6   9     1365.06     1422.98     30.65 o 
   6   6   9       99.74       99.72      7.76 o 
   7   6   9       74.49       41.71      6.76 o 
   8   6   9      895.31      848.42     22.44 o 
   9   6   9        5.14       -5.94      5.94 o 
  10   6   9      487.17      443.61     16.67 o 
  11   6   9      511.23      543.50     25.82 o 
  12   6   9      132.30      155.92     11.89 o 
  -4   7   9      652.45      737.10     33.99 o 
  -3   7   9       42.15       49.28      7.83 o 
  -2   7   9      257.78      272.51     12.36 o 
  -1   7   9       68.63       92.20      7.48 o 
   0   7   9       30.98       25.50      4.73 o 
   1   7   9      924.06      960.69     18.08 o 
   2   7   9     2485.69     2387.43     35.95 o 
   3   7   9      349.69      382.99     11.15 o 
   4   7   9      840.69      924.23     16.96 o 
   5   7   9      148.15      142.28     12.63 o 
   6   7   9       16.26       27.96      6.31 o 
   7   7   9        1.36       -3.47      5.45 o 
   8   7   9      995.89      870.81     36.13 o 
   9   7   9      301.21      273.57     13.87 o 
  10   7   9      218.98      229.11     12.30 o 
  11   7   9      519.46      546.39     29.16 o 
  12   7   9      286.27      261.19     23.45 o 
  -3   8   9       44.65       69.12     12.18 o 
  -2   8   9        0.54        4.53      6.77 o 
  -1   8   9      175.62      214.44     10.09 o 
   0   8   9      183.98      185.87     10.01 o 
   1   8   9      412.04      362.54     10.80 o 
   2   8   9     3720.67     3748.88     53.61 o 
   3   8   9     1017.73     1016.01     22.47 o 
   4   8   9        0.56       -2.90      4.59 o 
   5   8   9        0.57        2.61      5.90 o 
   6   8   9       76.02       64.58      8.72 o 
   7   8   9      132.70      127.80     14.03 o 
   8   8   9     1023.75      865.84     23.37 o 
   9   8   9     1565.61     1509.76     42.71 o 
  10   8   9       47.81       39.90      8.03 o 
  11   8   9      277.68      268.97     13.93 o 
  12   8   9      132.02      118.25     24.30 o 
  -2   9   9       40.44       42.12      8.70 o 
  -1   9   9      139.28      136.84      9.21 o 
   0   9   9      645.37      713.32     19.46 o 
   1   9   9       81.31      118.62      8.29 o 
   2   9   9     1592.58     1455.25     25.12 o 
   3   9   9      422.80      478.28     12.17 o 
   4   9   9       12.47       13.21      5.55 o 
   5   9   9      121.08      117.77      8.13 o 
   6   9   9       86.46       72.38      8.11 o 
   7   9   9      160.27      167.84     10.62 o 
   8   9   9       30.58       45.17      9.06 o 
   9   9   9      880.84      753.45     22.47 o 
  10   9   9      132.48      116.37     10.68 o 
  11   9   9        1.44        3.05      7.70 o 
  -1  10   9       63.06       67.61      8.59 o 
   0  10   9      295.81      302.16     12.77 o 
   1  10   9      300.10      328.90     12.90 o 
   2  10   9       27.52       50.35      6.86 o 
   3  10   9       21.22       19.70      6.03 o 
   4  10   9      142.17      152.72      9.32 o 
   5  10   9      245.42      231.09     12.60 o 
   6  10   9      608.12      635.71     20.22 o 
   7  10   9      726.72      645.74     28.64 o 
   8  10   9        1.32       -5.27      6.41 o 
   9  10   9      521.59      532.56     19.09 o 
  10  10   9      278.51      262.71     14.20 o 
  11  10   9       93.73       89.75     10.38 o 
   1  11   9      445.44      453.69     18.94 o 
   2  11   9       36.06       37.61      7.32 o 
   3  11   9      112.69      118.74     10.84 o 
   4  11   9        0.38       -3.35      7.53 o 
   5  11   9        2.27       -5.76      5.76 o 
   6  11   9      433.53      360.46     40.57 o 
   7  11   9      625.53      709.82     22.00 o 
   8  11   9      127.00      106.16     12.49 o 
   9  11   9       12.05        0.85      9.35 o 
  10  11   9        3.10        6.17      8.18 o 
   3  12   9       40.80       41.70      9.68 o 
   4  12   9      198.22      207.71     17.77 o 
   5  12   9      137.72      147.62     13.54 o 
   6  12   9       15.57       19.52      8.46 o 
   7  12   9      265.82      251.62     13.88 o 
   8  12   9      236.40      269.65     14.96 o 
   9  12   9       28.90       24.83      8.79 o 
  -5 -11  10        3.84        5.37     10.04 o 
  -4 -11  10      622.82      693.51     27.88 o 
  -3 -11  10      581.64      624.52     26.49 o 
  -2 -11  10       37.59       40.33      7.97 o 
  -1 -11  10       41.24       28.55      7.63 o 
   0 -11  10        0.04       -0.52      9.06 o 
   1 -11  10       10.16        5.60      6.88 o 
  -6 -10  10      245.78      262.92     28.64 o 
  -5 -10  10       73.42       64.35     12.48 o 
  -4 -10  10      452.44      420.44     22.16 o 
  -3 -10  10      560.15      660.14     36.55 o 
  -2 -10  10       36.37       25.49      6.76 o 
  -1 -10  10        0.17       -4.55      7.07 o 
   0 -10  10      224.72      182.92      9.11 o 
   1 -10  10       14.23       26.20      6.48 o 
   2 -10  10      237.90      214.80     11.92 o 
   3 -10  10      963.03     1015.56     60.87 o 
  -7  -9  10       68.53       68.65     13.69 o 
  -6  -9  10      652.54      653.08     60.95 o 
  -5  -9  10      246.71      198.97     16.23 o 
  -4  -9  10       67.68       63.95     11.23 o 
  -3  -9  10      352.36      380.45     20.04 o 
  -2  -9  10        8.22       11.40      6.21 o 
  -1  -9  10        8.27       10.11      6.20 o 
   0  -9  10      715.83      761.21     17.61 o 
   1  -9  10     1084.39     1158.36     23.52 o 
   2  -9  10       20.95       24.21      5.74 o 
   3  -9  10      605.67      598.53     18.86 o 
   4  -9  10      104.37      123.43     10.22 o 
   5  -9  10        0.28        2.48      7.14 o 
  -7  -8  10       12.19       11.85     10.48 o 
  -6  -8  10      653.76      690.03     27.94 o 
  -5  -8  10      278.75      277.78     17.68 o 
  -4  -8  10       57.27       52.49     17.71 o 
  -3  -8  10       29.81       36.02      9.48 o 
  -2  -8  10       60.60       43.59      6.48 o 
  -1  -8  10        8.69        5.88      5.65 o 
   0  -8  10      296.79      323.08     10.65 o 
   1  -8  10     1344.87     1362.23     25.78 o 
   2  -8  10      483.20      469.35     17.40 o 
   3  -8  10        2.56        6.75      5.95 o 
   4  -8  10        1.03       -2.06      7.76 o 
   5  -8  10       88.57      115.37     11.72 o 
   6  -8  10       42.09       13.82      9.45 o 
  -8  -7  10      252.70      257.51     20.85 o 
  -7  -7  10       87.05       76.69     12.52 o 
  -6  -7  10      412.47      428.31     57.90 o 
  -5  -7  10      865.24      872.47     30.69 o 
  -4  -7  10      271.82      255.90     16.15 o 
  -3  -7  10      200.12      215.84     19.22 o 
  -2  -7  10      528.97      539.01     15.70 o 
  -1  -7  10      706.44      773.06     16.35 o 
   0  -7  10       46.91       27.79      4.75 o 
   1  -7  10     1195.61     1048.83     31.09 o 
   2  -7  10      237.91      287.04     12.25 o 
   3  -7  10      243.13      225.04     10.62 o 
   4  -7  10       78.72       72.52      7.66 o 
   5  -7  10      395.35      429.99     35.56 o 
   6  -7  10       24.97       16.69      8.58 o 
   7  -7  10      118.12      123.12     13.46 o 
  -8  -6  10      480.68      443.54     36.59 o 
  -7  -6  10      401.86      445.66     22.90 o 
  -6  -6  10       28.86       11.68      9.16 o 
  -5  -6  10      700.64      665.63     41.49 o 
  -4  -6  10       79.26       73.22     10.60 o 
  -3  -6  10        0.07       -6.87      6.87 o 
  -2  -6  10      224.30      241.44      9.85 o 
  -1  -6  10      904.94      870.86     21.01 o 
   0  -6  10       52.26       71.58      6.78 o 
   1  -6  10      696.94      719.90     18.75 o 
   2  -6  10      270.40      259.20     20.59 o 
   3  -6  10        4.64        1.62      5.30 o 
   4  -6  10       12.88        2.20      5.30 o 
   5  -6  10      150.74      125.61      9.19 o 
   6  -6  10      776.57      737.79     25.53 o 
   7  -6  10        6.31        8.11      8.39 o 
  -8  -5  10      395.37      460.03     23.89 o 
  -7  -5  10      798.13      723.11     28.36 o 
  -6  -5  10      186.58      200.94     15.22 o 
  -5  -5  10      173.75      194.34     18.75 o 
  -4  -5  10        3.23        2.08      7.03 o 
  -3  -5  10      717.59      559.68     22.13 o 
  -2  -5  10       12.01        6.85      6.76 o 
  -1  -5  10     2826.15     2631.18     66.65 o 
   0  -5  10      804.80      852.90     30.39 o 
   1  -5  10        3.83       12.90      3.95 o 
   2  -5  10      109.23       75.75      5.57 o 
   3  -5  10      770.67      756.23     16.34 o 
   4  -5  10      164.63      155.41      7.65 o 
   5  -5  10      641.07      575.91     14.93 o 
   6  -5  10     1844.57     2000.01     35.68 o 
   7  -5  10      279.29      318.77     12.22 o 
   8  -5  10       43.42       52.19     14.48 o 
  -8  -4  10      107.44      111.37     23.51 o 
  -7  -4  10      571.42      610.54     33.45 o 
  -6  -4  10      131.52      126.82     22.36 o 
  -5  -4  10      639.92      652.86     24.92 o 
  -4  -4  10      262.76      300.23     16.75 o 
  -3  -4  10     1493.63     1550.26     42.37 o 
  -2  -4  10       69.94       44.63     12.84 o 
  -1  -4  10      749.28      707.40     19.27 o 
   0  -4  10     1032.23     1018.30     30.87 o 
   1  -4  10       63.00       56.60      4.68 o 
   2  -4  10      116.69      110.41     10.89 o 
   3  -4  10     1451.19     1347.81     25.69 o 
   4  -4  10      666.86      646.06     15.00 o 
   5  -4  10      172.74      173.21      9.83 o 
   6  -4  10     1727.21     1749.81     51.53 o 
   7  -4  10      854.63      864.45     23.88 o 
   8  -4  10      169.13      172.28      9.70 o 
   9  -4  10       66.03       81.79     10.66 o 
  -8  -3  10       36.94       34.36     11.24 o 
  -7  -3  10      132.14      116.23     15.56 o 
  -6  -3  10      102.06      121.34      9.70 o 
  -5  -3  10      344.93      266.51     13.30 o 
  -4  -3  10      142.24      102.46     10.43 o 
  -3  -3  10     2893.62     2584.84     62.96 o 
  -2  -3  10      178.95      164.15     12.54 o 
  -1  -3  10        9.20       20.48      3.03 o 
   0  -3  10     1044.81     1060.16     20.92 o 
   1  -3  10        0.06       -0.51      3.07 o 
   2  -3  10       46.25       23.81      3.98 o 
   3  -3  10     2809.08     2931.53     61.01 o 
   4  -3  10     4110.81     4204.90     64.65 o 
   5  -3  10       38.06        6.42      4.43 o 
   6  -3  10      819.29      699.90     16.42 o 
   7  -3  10      485.04      557.08     14.82 o 
   8  -3  10        1.97        4.06      5.46 o 
   9  -3  10      476.96      455.61     14.78 o 
  -8  -2  10      111.70      117.62     18.66 o 
  -7  -2  10        0.06       -3.54      6.84 o 
  -6  -2  10      158.38      145.64     10.63 o 
  -5  -2  10      745.33      719.57     25.11 o 
  -4  -2  10      186.58      216.96     12.11 o 
  -3  -2  10     1332.86     1550.04     33.89 o 
  -2  -2  10     1742.11     1507.63     54.59 o 
  -1  -2  10      246.45      250.50     10.81 o 
   0  -2  10      935.17     1024.73     18.62 o 
   1  -2  10      213.01      176.42      8.01 o 
   2  -2  10      241.18      180.27     19.24 o 
   3  -2  10     2338.23     2367.31     38.32 o 
   4  -2  10     6595.94     6501.96     96.17 o 
   5  -2  10     1075.96     1095.21     21.12 o 
   6  -2  10       23.94       25.02      4.78 o 
   7  -2  10       83.50       85.90      6.54 o 
   8  -2  10        0.63       -0.68      4.84 o 
   9  -2  10      404.36      447.84     16.99 o 
  10  -2  10      694.49      676.30     26.02 o 
  -7  -1  10        0.32       -0.10      7.06 o 
  -6  -1  10       49.37       72.48      8.62 o 
  -5  -1  10     1662.03     1595.30     35.97 o 
  -4  -1  10     1356.92     1264.02     29.52 o 
  -3  -1  10      684.01      576.20     17.63 o 
  -2  -1  10     1804.26     1950.92     59.41 o 
  -1  -1  10      433.93      500.64     10.70 o 
   0  -1  10     1402.28     1293.54     22.36 o 
   1  -1  10     2691.80     2824.48     43.33 o 
   2  -1  10     2191.03     2257.05     36.32 o 
   3  -1  10      119.68      126.97      7.03 o 
   4  -1  10     2536.09     2530.01     40.57 o 
   5  -1  10      120.91      124.72      6.52 o 
   6  -1  10      171.81      146.92      9.76 o 
   7  -1  10        4.75        5.71      4.42 o 
   8  -1  10      125.74       98.67      6.77 o 
   9  -1  10       36.51       43.66      7.99 o 
  10  -1  10      685.08      745.42     25.54 o 
  -7   0  10      157.64      138.54     26.06 o 
  -6   0  10       64.71       71.58     10.14 o 
  -5   0  10     1122.77     1205.15     29.41 o 
  -4   0  10     1121.15      919.67     24.03 o 
  -3   0  10      113.91      100.44     11.11 o 
  -2   0  10      201.05      209.00      8.12 o 
  -1   0  10       34.83       73.49      3.92 o 
   0   0  10        0.36        6.99      3.11 o 
   1   0  10     1189.37     1131.62     20.35 o 
   2   0  10     5337.37     5040.95     75.13 o 
   3   0  10       12.08       26.25      4.42 o 
   4   0  10        4.09        4.33      3.27 o 
   5   0  10        4.18       13.45      4.17 o 
   6   0  10       42.04       22.33      4.11 o 
   7   0  10       81.57      129.43      6.64 o 
   8   0  10      330.59      282.96     12.52 o 
   9   0  10     1045.59     1098.81     27.66 o 
  10   0  10       33.55       18.04      7.92 o 
  11   0  10      239.41      312.65     15.91 o 
  -7   1  10      736.93      749.26     24.95 o 
  -6   1  10        3.32       11.19      6.52 o 
  -5   1  10      482.34      462.86     17.36 o 
  -4   1  10     1397.61     1327.10     23.23 o 
  -3   1  10      981.33     1021.85     20.80 o 
  -2   1  10       74.84       57.52      5.21 o 
  -1   1  10      546.70      484.68     10.31 o 
   0   1  10      804.96      857.18     27.58 o 
   1   1  10     1285.24     1321.75     23.10 o 
   2   1  10     7070.10     7679.23    111.80 o 
   3   1  10     3449.55     2995.89     46.58 o 
   4   1  10      941.37      852.11     24.18 o 
   5   1  10       40.67       43.30      4.11 o 
   6   1  10      341.08      374.84     10.01 o 
   7   1  10       31.41       12.34      5.82 o 
   8   1  10      497.12      558.20     17.44 o 
   9   1  10      824.27      788.36     22.39 o 
  10   1  10        9.80       16.30      7.38 o 
  11   1  10       32.47       27.29      8.53 o 
  -6   2  10      337.95      359.18     16.75 o 
  -5   2  10      115.91      125.86     10.04 o 
  -4   2  10     1072.92     1110.55     40.13 o 
  -3   2  10        4.59        1.05      3.47 o 
  -2   2  10        7.85       14.62      4.06 o 
  -1   2  10      843.47      808.16     13.64 o 
   0   2  10      839.97      744.26     15.63 o 
   1   2  10        1.65       -1.65      2.98 o 
   2   2  10      696.10      595.35     17.28 o 
   3   2  10      285.31      361.17      9.59 o 
   4   2  10     1161.35     1116.53     20.10 o 
   5   2  10      141.55      119.34      9.51 o 
   6   2  10     2096.73     2128.32     42.08 o 
   7   2  10      210.68      211.64      9.01 o 
   8   2  10       73.64       88.18      7.15 o 
   9   2  10      568.25      513.18     15.84 o 
  10   2  10      229.18      254.83     11.52 o 
  11   2  10       13.37        7.61      6.65 o 
  -6   3  10      750.26      785.23     30.88 o 
  -5   3  10        1.47       -7.32      9.12 o 
  -4   3  10      141.09      131.48      7.88 o 
  -3   3  10      254.96      233.71      9.51 o 
  -2   3  10      228.00      258.11      9.62 o 
  -1   3  10     1457.67     1306.95     21.45 o 
   0   3  10     1190.36     1312.76     21.52 o 
   1   3  10        8.15       15.69      3.52 o 
   2   3  10      190.48      233.51      7.49 o 
   3   3  10     1668.91     1617.15     27.45 o 
   4   3  10        0.13        2.00      3.33 o 
   5   3  10       13.90       39.05      9.91 o 
   6   3  10     2215.69     1969.11     39.65 o 
   7   3  10     1488.31     1592.84     34.11 o 
   8   3  10        0.56       -2.22      5.46 o 
   9   3  10      415.31      345.38     14.55 o 
  10   3  10        3.51        5.59      6.89 o 
  11   3  10        1.36        1.68      7.17 o 
  12   3  10      187.99      226.09     13.74 o 
  -5   4  10      119.06      160.55     11.59 o 
  -4   4  10       25.81       26.70     12.40 o 
  -3   4  10       33.15       43.78      9.31 o 
  -2   4  10      525.04      468.46     11.34 o 
  -1   4  10      660.26      750.27     17.40 o 
   0   4  10     1203.07     1189.72     22.31 o 
   1   4  10       82.21       82.95      5.28 o 
   2   4  10       41.98       27.66      3.43 o 
   3   4  10        8.73       25.38      4.09 o 
   4   4  10       10.80        4.15      3.01 o 
   5   4  10      361.46      333.70     12.71 o 
   6   4  10      251.23      220.69     19.19 o 
   7   4  10      632.82      658.93     18.95 o 
   8   4  10      352.13      389.89     14.48 o 
   9   4  10        1.11       -3.23      5.99 o 
  10   4  10        7.52       12.06      9.24 o 
  11   4  10      206.80      176.40     11.91 o 
  12   4  10       52.70       25.33      8.65 o 
  -5   5  10        1.13        4.92     14.97 o 
  -4   5  10       16.54       17.93      7.87 o 
  -3   5  10      162.55      149.99     10.26 o 
  -2   5  10      576.21      632.40     15.24 o 
  -1   5  10      217.26      183.00      7.27 o 
   0   5  10       71.03       58.70      5.03 o 
   1   5  10      118.93      123.63      6.63 o 
   2   5  10       44.52       43.85      4.64 o 
   3   5  10       70.98       61.61      4.59 o 
   4   5  10     1515.15     1600.67     33.39 o 
   5   5  10     1540.30     1567.32     33.10 o 
   6   5  10       64.47       58.52      7.02 o 
   7   5  10      798.33      727.02     30.95 o 
   8   5  10      745.03      683.77     65.66 o 
   9   5  10      101.10       83.16      8.54 o 
  10   5  10        1.92        2.45      7.86 o 
  11   5  10      236.89      216.09     12.68 o 
  12   5  10        3.78       -2.00      7.73 o 
  -4   6  10       19.47        5.87      8.02 o 
  -3   6  10       10.41        4.13      7.25 o 
  -2   6  10      548.53      535.86     15.17 o 
  -1   6  10     1437.65     1488.10     25.05 o 
   0   6  10      283.09      282.98      9.24 o 
   1   6  10      368.59      434.38     11.16 o 
   2   6  10        4.79        4.68      3.25 o 
   3   6  10       77.72       79.87      5.36 o 
   4   6  10      934.75      900.44     22.49 o 
   5   6  10     1616.59     1771.28     36.83 o 
   6   6  10      123.22      106.03      8.87 o 
   7   6  10        6.49        2.07      5.43 o 
   8   6  10       15.67       21.60      6.54 o 
   9   6  10      154.58      179.37     12.38 o 
  10   6  10        0.77       -1.87      7.46 o 
  11   6  10      281.65      341.89     22.12 o 
  12   6  10      297.54      296.54     15.55 o 
  -3   7  10       19.77       26.79      8.85 o 
  -2   7  10      367.88      394.89     13.74 o 
  -1   7  10     1341.11     1351.08     26.95 o 
   0   7  10      254.20      214.98      8.32 o 
   1   7  10      173.80      202.72      8.04 o 
   2   7  10      237.79      232.99      8.64 o 
   3   7  10      654.44      693.42     16.08 o 
   4   7  10      841.20      839.84     19.16 o 
   5   7  10     2086.00     2114.70     42.84 o 
   6   7  10      264.79      237.53     11.50 o 
   7   7  10       61.41       52.89      7.54 o 
   8   7  10       37.61       28.13      7.15 o 
   9   7  10        2.35       -4.83      6.33 o 
  10   7  10        1.48       -0.96      6.70 o 
  11   7  10      223.26      221.39     18.67 o 
  12   7  10      306.74      294.89     15.38 o 
  -2   8  10      126.27      131.64      9.53 o 
  -1   8  10       91.35       81.39     13.73 o 
   0   8  10       48.06       51.91      6.95 o 
   1   8  10      161.40      145.39      8.49 o 
   2   8  10      962.17     1012.32     19.47 o 
   3   8  10      746.30      804.00     16.45 o 
   4   8  10      245.62      225.86     10.01 o 
   5   8  10      164.84      176.81     13.96 o 
   6   8  10      238.65      248.08     15.25 o 
   7   8  10       13.60       16.18      6.74 o 
   8   8  10       17.48        8.38      9.14 o 
   9   8  10      278.90      263.82     13.56 o 
  10   8  10      383.85      355.14     15.77 o 
  11   8  10       24.75       10.96      9.52 o 
  -1   9  10       22.71       34.76      7.47 o 
   0   9  10       79.91       87.36      8.40 o 
   1   9  10        3.32        3.67      6.02 o 
   2   9  10      189.76      198.38      9.52 o 
   3   9  10      384.28      395.81     22.41 o 
   4   9  10      124.38      113.42      8.24 o 
   5   9  10       44.24       35.66      7.57 o 
   6   9  10       31.45       33.74      7.77 o 
   7   9  10       86.48      103.23      9.44 o 
   8   9  10       55.19       37.01      8.07 o 
   9   9  10     1006.47      988.46     27.00 o 
  10   9  10      648.40      584.78     43.08 o 
  11   9  10        0.49        7.39      7.73 o 
   0  10  10       70.83       92.77     10.80 o 
   1  10  10      187.87      188.23     10.53 o 
   2  10  10        1.95        1.20      6.09 o 
   3  10  10      322.35      367.03     16.33 o 
   4  10  10      101.01      108.33      8.58 o 
   5  10  10        9.27        8.34      5.34 o 
   6  10  10       92.45       87.62      9.32 o 
   7  10  10      460.48      462.36     17.74 o 
   8  10  10       91.05       78.53      9.52 o 
   9  10  10       67.93       71.98     12.23 o 
  10  10  10      294.98      278.76     25.98 o 
   2  11  10      308.74      361.87     16.99 o 
   3  11  10       17.45       22.19      8.32 o 
   4  11  10       69.08      112.53     14.27 o 
   5  11  10       19.83       30.80      7.29 o 
   6  11  10      129.51      132.32     16.82 o 
   7  11  10      504.89      543.18     19.69 o 
   8  11  10      143.93      110.54     10.76 o 
   9  11  10       17.19       13.82      8.73 o 
   4  12  10       47.82       53.16     13.47 o 
   5  12  10      119.19      134.75     13.00 o 
   6  12  10       48.61       32.74     11.59 o 
   7  12  10      315.64      245.20     14.34 o 
  -3 -11  11      192.85      259.82     18.17 o 
  -2 -11  11       70.65       66.97     13.61 o 
  -1 -11  11       69.99       66.18      9.14 o 
   0 -11  11      462.03      515.85     26.06 o 
  -5 -10  11      165.85      173.07     17.62 o 
  -4 -10  11        3.96       -1.78     10.07 o 
  -3 -10  11      533.12      597.82     35.22 o 
  -2 -10  11      307.94      334.43     40.88 o 
  -1 -10  11        1.08        1.20      6.90 o 
   0 -10  11       18.81       11.96      6.95 o 
   1 -10  11       31.25       25.79      6.23 o 
   2 -10  11       23.40       46.20     11.29 o 
  -6  -9  11      125.83      147.55     16.16 o 
  -5  -9  11      593.22      533.15     25.83 o 
  -4  -9  11       61.25       57.27     11.37 o 
  -3  -9  11      822.04      744.09     28.83 o 
  -2  -9  11      576.97      634.81     25.12 o 
  -1  -9  11       63.71       53.70      8.05 o 
   0  -9  11       12.32       15.32      6.54 o 
   1  -9  11      340.39      342.66     12.03 o 
   2  -9  11      245.96      229.92     11.84 o 
   3  -9  11       98.45      122.33     16.68 o 
   4  -9  11      915.14      982.59     26.42 o 
  -6  -8  11      110.29      126.90     17.98 o 
  -5  -8  11      854.54      874.75     66.81 o 
  -4  -8  11      434.14      424.77     42.59 o 
  -3  -8  11       63.66       79.46     11.42 o 
  -2  -8  11      292.90      372.30     19.95 o 
  -1  -8  11      114.84       94.42      8.16 o 
   0  -8  11        1.58       12.47      4.86 o 
   1  -8  11      758.90      702.98     28.63 o 
   2  -8  11      702.27      727.58     20.62 o 
   3  -8  11        1.71        6.28      6.20 o 
   4  -8  11      144.55      169.94     13.56 o 
   5  -8  11       84.59       78.01     11.53 o 
  -7  -7  11      105.40       96.38     14.44 o 
  -6  -7  11       62.35       42.72     10.97 o 
  -5  -7  11      281.15      304.62     19.71 o 
  -4  -7  11      502.43      441.44     21.75 o 
  -3  -7  11      177.40      163.69     14.00 o 
  -2  -7  11       79.09       44.24      9.66 o 
  -1  -7  11       32.22       22.15      7.93 o 
   0  -7  11       10.85        9.25      5.90 o 
   1  -7  11      284.62      260.35     11.72 o 
   2  -7  11     1608.16     1601.92     63.62 o 
   3  -7  11      457.17      499.81     16.34 o 
   4  -7  11       20.89       30.56      7.41 o 
   5  -7  11       40.79       37.36     27.16 o 
   6  -7  11       18.88       -5.35      8.21 o 
  -7  -6  11      220.96      240.16     18.47 o 
  -6  -6  11      331.41      335.12     19.97 o 
  -5  -6  11      599.42      604.73     28.76 o 
  -4  -6  11     2233.80     2175.41     57.69 o 
  -3  -6  11      736.26      687.96     26.34 o 
  -2  -6  11        0.80       -4.69      7.75 o 
  -1  -6  11      355.32      299.30     13.80 o 
   0  -6  11       51.38       80.00     16.11 o 
   1  -6  11        3.79       -5.06      5.06 o 
   2  -6  11      685.83      635.89     17.92 o 
   3  -6  11      553.59      434.75     12.68 o 
   4  -6  11       26.77       10.32      5.30 o 
   5  -6  11        7.18       28.50      6.99 o 
   6  -6  11      270.24      289.62     19.57 o 
   7  -6  11       35.79       32.71      9.59 o 
  -7  -5  11      604.63      626.68     27.88 o 
  -6  -5  11      931.33      930.95     32.82 o 
  -5  -5  11        0.06        0.04      8.39 o 
  -4  -5  11      127.56      110.42     12.10 o 
  -3  -5  11      130.20       77.03     12.24 o 
  -2  -5  11        3.91        0.01      7.58 o 
  -1  -5  11      263.05      275.98     14.94 o 
   0  -5  11      545.10      553.93     16.85 o 
   1  -5  11      181.29      153.08      8.82 o 
   2  -5  11       19.98        6.94      4.37 o 
   3  -5  11      645.56      685.29     15.79 o 
   4  -5  11       56.50       48.04      5.60 o 
   5  -5  11        9.47        5.32      5.23 o 
   6  -5  11      495.96      514.49     14.99 o 
   7  -5  11      838.40      890.19     24.92 o 
   8  -5  11        4.48        6.00      5.09 o 
  -7  -4  11      289.25      293.95     21.35 o 
  -6  -4  11     1211.11     1224.17     50.38 o 
  -5  -4  11      260.00      280.90     17.08 o 
  -4  -4  11        2.98        0.45      7.76 o 
  -3  -4  11        2.24       28.16      8.24 o 
  -2  -4  11      532.54      450.16     57.31 o 
  -1  -4  11       67.04       84.00      4.85 o 
   0  -4  11     3428.03     3154.51     49.16 o 
   1  -4  11      648.83      747.59     15.89 o 
   2  -4  11        3.26       -0.53      3.83 o 
   3  -4  11      154.23      169.94      7.67 o 
   4  -4  11       41.61       21.95      4.59 o 
   5  -4  11        0.42       -4.01      4.01 o 
   6  -4  11     1010.68     1007.14     28.50 o 
   7  -4  11     1917.28     1875.52     38.62 o 
   8  -4  11      128.57      123.55      9.11 o 
   9  -4  11       37.17       34.56     11.25 o 
  -7  -3  11       31.88       39.17     13.80 o 
  -6  -3  11      265.27      186.76     14.93 o 
  -5  -3  11      242.33      290.48     13.98 o 
  -4  -3  11       76.64       52.13     13.54 o 
  -3  -3  11      337.15      303.73     47.01 o 
  -2  -3  11      828.65      784.34     68.96 o 
  -1  -3  11       81.76      138.53      5.79 o 
   0  -3  11      950.32      998.51     18.80 o 
   1  -3  11      161.13      203.41      7.67 o 
   2  -3  11       33.82       11.31      3.96 o 
   3  -3  11       39.56       54.47      8.69 o 
   4  -3  11     1307.23     1339.48     29.16 o 
   5  -3  11      329.03      282.47     10.17 o 
   6  -3  11      335.09      284.37     14.14 o 
   7  -3  11     1091.29     1144.00     23.79 o 
   8  -3  11      494.38      559.23     16.75 o 
   9  -3  11       30.11       16.96      8.48 o 
  -7  -2  11       52.65       37.12     16.09 o 
  -6  -2  11      107.12      126.15     10.42 o 
  -5  -2  11       44.02       63.25      8.13 o 
  -4  -2  11        6.64        4.43      5.94 o 
  -3  -2  11      176.98      174.57     15.18 o 
  -2  -2  11     1653.05     1791.84     50.81 o 
  -1  -2  11     1383.66     1257.98     41.49 o 
   0  -2  11        0.96        1.50      4.98 o 
   1  -2  11     1461.67     1244.34     22.38 o 
   2  -2  11      166.74       94.20      5.59 o 
   3  -2  11      122.67      117.47      6.37 o 
   4  -2  11     1759.63     1623.99     28.61 o 
   5  -2  11     1569.00     1687.19     31.84 o 
   6  -2  11        1.28        0.48      4.24 o 
   7  -2  11      129.72      145.36     11.62 o 
   8  -2  11      215.22      210.87     12.97 o 
   9  -2  11        0.42       -6.37      6.78 o 
  10  -2  11        1.08       -0.25      7.82 o 
  -7  -1  11       61.94       59.86     12.37 o 
  -6  -1  11       64.89       75.10      9.32 o 
  -5  -1  11      284.97      328.01     15.48 o 
  -4  -1  11      177.19      140.04      9.76 o 
  -3  -1  11        1.63       -1.02      5.30 o 
  -2  -1  11      274.94      307.89     13.90 o 
  -1  -1  11     1857.48     2030.10     39.39 o 
   0  -1  11      742.52      719.12     14.61 o 
   1  -1  11      108.77       88.34      5.88 o 
   2  -1  11      399.82      436.14     11.31 o 
   3  -1  11      306.82      317.90      9.69 o 
   4  -1  11      281.09      340.89     10.30 o 
   5  -1  11     3119.02     3230.01     51.15 o 
   6  -1  11      697.08      641.18     17.00 o 
   7  -1  11       48.61       33.49      5.19 o 
   8  -1  11        0.90       10.13      6.34 o 
   9  -1  11       34.02       31.35      8.13 o 
  10  -1  11       36.90       26.65      8.41 o 
  -6   0  11       30.84       39.42      8.53 o 
  -5   0  11        2.42        4.65      6.69 o 
  -4   0  11     1105.71      999.84     56.59 o 
  -3   0  11      146.65      134.19      7.15 o 
  -2   0  11      648.02      614.69     15.70 o 
  -1   0  11     2199.84     2012.00     34.57 o 
   0   0  11       31.57       62.73      4.53 o 
   1   0  11       75.13       81.95      5.11 o 
   2   0  11      903.97      842.78     16.87 o 
   3   0  11     1729.39     1702.38     25.92 o 
   4   0  11      622.00      670.90     14.77 o 
   5   0  11     1716.71     1679.06     28.99 o 
   6   0  11      907.22      959.45     30.29 o 
   7   0  11      105.42      124.52      9.01 o 
   8   0  11       61.93       48.26      7.81 o 
   9   0  11      392.30      359.23     19.44 o 
  10   0  11      331.47      364.16     15.93 o 
  11   0  11       14.65       17.42      8.84 o 
  -6   1  11       23.44       27.68      8.27 o 
  -5   1  11      139.41      141.14     10.68 o 
  -4   1  11     1320.33     1285.41     61.28 o 
  -3   1  11     1537.73     1442.14     27.49 o 
  -2   1  11      221.42      240.88      9.28 o 
  -1   1  11      157.54      240.92      9.09 o 
   0   1  11        0.21        0.45      3.13 o 
   1   1  11       44.38       77.53      5.16 o 
   2   1  11      236.76      313.70      9.46 o 
   3   1  11     2060.84     1764.16     29.92 o 
   4   1  11     1291.40     1269.74     22.93 o 
   5   1  11       75.87       60.95      6.07 o 
   6   1  11      793.71      868.93     19.20 o 
   7   1  11      288.43      340.08     13.94 o 
   8   1  11        0.76        1.61      7.00 o 
   9   1  11      800.40      799.58     25.45 o 
  10   1  11      656.62      663.44     24.43 o 
  11   1  11        4.49       -4.76      6.71 o 
  -6   2  11      321.96      351.12     21.43 o 
  -5   2  11      314.85      315.96     13.24 o 
  -4   2  11      688.71      671.37     34.45 o 
  -3   2  11     2349.30     2169.20     35.66 o 
  -2   2  11       10.11        5.74      4.25 o 
  -1   2  11      588.04      507.85     12.61 o 
   0   2  11       33.75       38.64      4.05 o 
   1   2  11      925.95      848.76     15.72 o 
   2   2  11     1100.21      890.33     17.66 o 
   3   2  11     1950.31     2135.81     35.13 o 
   4   2  11      207.59      233.75      7.84 o 
   5   2  11       82.81       93.25      7.35 o 
   6   2  11      527.12      491.62     18.89 o 
   7   2  11      200.47      179.93     16.41 o 
   8   2  11       61.70       55.24      6.67 o 
   9   2  11      573.14      542.95     15.84 o 
  10   2  11      654.07      659.83     18.32 o 
  11   2  11      173.99      200.73     11.33 o 
  -5   3  11      218.82      231.55     17.34 o 
  -4   3  11      178.57      205.43      9.84 o 
  -3   3  11      342.50      351.15     12.21 o 
  -2   3  11       26.04       39.76      6.68 o 
  -1   3  11       22.04       42.38      4.23 o 
   0   3  11      137.05      174.25      6.74 o 
   1   3  11     1105.29     1137.39     19.66 o 
   2   3  11      601.44      555.94     21.39 o 
   3   3  11       37.50       43.91      4.74 o 
   4   3  11      493.43      359.08     10.92 o 
   5   3  11        1.08       -0.51      4.99 o 
   6   3  11       48.45       45.26      6.57 o 
   7   3  11     1272.31     1221.38     28.57 o 
   8   3  11      841.43      901.12     23.76 o 
   9   3  11      110.21      135.85     11.42 o 
  10   3  11      393.95      336.67     14.94 o 
  11   3  11      453.31      521.55     19.09 o 
  -5   4  11      812.61      877.97     32.87 o 
  -4   4  11      168.80      167.61     17.52 o 
  -3   4  11        2.84        3.07      5.39 o 
  -2   4  11      128.62      129.83      8.04 o 
  -1   4  11        9.77       17.22      4.28 o 
   0   4  11       14.13        8.33      4.03 o 
   1   4  11     1675.51     1626.54     23.65 o 
   2   4  11      505.01      525.07     12.99 o 
   3   4  11      162.25      137.65      6.79 o 
   4   4  11      251.51      272.87     18.10 o 
   5   4  11       67.34       70.21      7.35 o 
   6   4  11        9.18        5.46      5.64 o 
   7   4  11     2038.05     1930.39     40.17 o 
   8   4  11     1136.27     1177.61     28.55 o 
   9   4  11        5.67       16.90      7.04 o 
  10   4  11      153.64      126.29     10.45 o 
  11   4  11      138.52      145.18     16.93 o 
  -4   5  11       78.65       57.06     15.53 o 
  -3   5  11        0.11       -6.76      6.76 o 
  -2   5  11       51.27       59.14      6.82 o 
  -1   5  11      774.91      764.45     15.69 o 
   0   5  11       43.48       28.18      5.28 o 
   1   5  11      595.31      563.65     15.98 o 
   2   5  11     1806.87     1751.43     34.64 o 
   3   5  11      161.51      197.57      8.86 o 
   4   5  11      674.16      643.69     18.23 o 
   5   5  11      577.10      582.87     17.55 o 
   6   5  11       96.30       70.33      7.48 o 
   7   5  11      996.52      939.87     24.29 o 
   8   5  11     1708.14     1642.07     36.26 o 
   9   5  11      154.05      155.92     10.95 o 
  10   5  11        6.21        5.47      6.94 o 
  11   5  11        1.93        0.62      7.49 o 
  -3   6  11       18.74       19.04      8.60 o 
  -2   6  11      303.27      284.22     21.61 o 
  -1   6  11     2047.03     2110.00     33.27 o 
   0   6  11      505.20      546.42     13.19 o 
   1   6  11      477.51      447.74     11.77 o 
   2   6  11      634.38      564.29     14.23 o 
   3   6  11      295.77      335.90     14.35 o 
   4   6  11     1139.84     1020.97     24.82 o 
   5   6  11     1367.50     1484.04     32.61 o 
   6   6  11      487.00      471.51     16.22 o 
   7   6  11       26.66       16.65      6.49 o 
   8   6  11     1076.18     1032.62     26.35 o 
   9   6  11      438.50      446.07     17.35 o 
  10   6  11        7.33        3.45      9.41 o 
  11   6  11       12.68       10.17      7.64 o 
  -2   7  11       77.76      116.17     10.88 o 
  -1   7  11     1257.96     1275.34     26.39 o 
   0   7  11      751.86      724.30     17.94 o 
   1   7  11       13.39       17.65      4.97 o 
   2   7  11       59.29       51.71      5.71 o 
   3   7  11       46.75       42.28      6.38 o 
   4   7  11       11.96       14.94      5.76 o 
   5   7  11      937.03      875.02     25.05 o 
   6   7  11     1626.28     1571.80     34.94 o 
   7   7  11      497.78      485.36     32.86 o 
   8   7  11      203.36      165.35     10.85 o 
   9   7  11       65.39       77.62     11.89 o 
  10   7  11       16.32       29.96      8.16 o 
  11   7  11        8.35       17.75      8.11 o 
  -1   8  11      319.51      330.27     13.20 o 
   0   8  11      596.67      648.98     17.62 o 
   1   8  11       44.78       47.22      6.80 o 
   2   8  11       54.99       56.92      6.43 o 
   3   8  11      102.17      119.64      8.50 o 
   4   8  11      118.71      108.18      8.23 o 
   5   8  11      293.59      252.17     12.28 o 
   6   8  11     1108.51     1225.34     29.45 o 
   7   8  11      174.87      174.81     13.80 o 
   8   8  11      162.28      140.84     18.37 o 
   9   8  11        1.12       -6.47      6.85 o 
  10   8  11      153.34      155.52     21.24 o 
  11   8  11        3.54        5.48      7.80 o 
   0   9  11       76.51       62.67      8.02 o 
   1   9  11       10.02        7.23      6.36 o 
   2   9  11       48.15       79.32      7.83 o 
   3   9  11       93.43       67.67      7.80 o 
   4   9  11      612.57      578.80     16.65 o 
   5   9  11      225.26      255.14     12.81 o 
   6   9  11      341.02      403.95     16.21 o 
   7   9  11      173.02      125.73     11.53 o 
   8   9  11        3.37       -1.57      6.96 o 
   9   9  11      149.85      148.82     18.13 o 
  10   9  11      482.68      428.59     18.20 o 
   1  10  11       45.25       34.40      7.72 o 
   2  10  11       54.78       68.95     11.31 o 
   3  10  11       49.99       48.25      9.32 o 
   4  10  11      209.83      211.63     11.03 o 
   5  10  11      158.71      160.95     14.23 o 
   6  10  11       83.80       72.40      9.29 o 
   7  10  11       67.87       77.89      9.85 o 
   8  10  11       33.67       40.35      8.74 o 
   9  10  11        4.95        0.84      7.59 o 
  10  10  11       84.64      100.78     11.01 o 
   3  11  11        7.99       15.03      8.76 o 
   4  11  11       43.28       44.70      9.58 o 
   5  11  11       56.20       53.95      9.88 o 
   6  11  11       17.05        9.98      7.79 o 
   7  11  11        3.54       13.70      8.36 o 
   8  11  11       50.52       78.51     10.25 o 
  -4 -10  12       71.95       41.62     13.58 o 
  -3 -10  12      123.54       86.70     12.81 o 
  -2 -10  12      517.66      568.03     67.61 o 
  -1 -10  12      193.25      182.17     36.95 o 
   0 -10  12       75.75       56.84      8.51 o 
   1 -10  12      179.38      201.37     12.64 o 
  -5  -9  12        0.19        1.77     10.18 o 
  -4  -9  12       75.28       76.07     25.19 o 
  -3  -9  12        5.10       -8.30     13.07 o 
  -2  -9  12      441.83      468.04     38.52 o 
  -1  -9  12      391.58      374.51     20.20 o 
   0  -9  12        0.19        1.21      6.51 o 
   1  -9  12        1.19       -3.97      6.60 o 
   2  -9  12       85.19       56.70      7.16 o 
   3  -9  12       18.31       18.60      7.39 o 
  -6  -8  12        0.23        4.68     10.29 o 
  -5  -8  12       42.01       52.45     23.39 o 
  -4  -8  12      216.22      194.85     16.81 o 
  -3  -8  12       33.85       29.59     10.66 o 
  -2  -8  12      986.33      872.31     31.13 o 
  -1  -8  12      538.94      504.36     22.88 o 
   0  -8  12        9.98        6.28      6.54 o 
   1  -8  12      104.39       89.31      7.10 o 
   2  -8  12      426.42      427.99     16.07 o 
   3  -8  12       68.26       70.63      8.50 o 
   4  -8  12      172.48      206.48     14.69 o 
   5  -8  12      806.16      743.58     27.87 o 
  -6  -7  12        6.45        3.70     10.26 o 
  -5  -7  12        1.83       -7.26      9.38 o 
  -4  -7  12      847.23      738.39     29.54 o 
  -3  -7  12      306.31      302.57     18.45 o 
  -2  -7  12      181.53      131.64     13.12 o 
  -1  -7  12       75.02      108.72     12.17 o 
   0  -7  12       41.66       22.88     10.60 o 
   1  -7  12       93.45      111.53      8.96 o 
   2  -7  12      785.46      764.60     21.15 o 
   3  -7  12      919.50      913.42     23.91 o 
   4  -7  12      116.40      145.63     19.75 o 
   5  -7  12       44.19       48.90     10.05 o 
   6  -7  12       40.98       58.78     10.98 o 
  -6  -6  12      317.23      288.77     40.05 o 
  -5  -6  12       39.91       31.11     11.16 o 
  -4  -6  12      559.44      530.30     24.20 o 
  -3  -6  12     1240.36     1211.65     38.15 o 
  -2  -6  12      268.84      221.58     22.51 o 
  -1  -6  12       27.32       30.62      9.60 o 
   0  -6  12      191.45      201.77     12.03 o 
   1  -6  12      144.65      110.36      8.64 o 
   2  -6  12      835.84      867.03     18.93 o 
   3  -6  12     1941.60     1677.35     42.08 o 
   4  -6  12      188.73      281.88     10.85 o 
   5  -6  12       47.57       86.13      7.65 o 
   6  -6  12      120.73      105.39     13.23 o 
   7  -6  12        1.33        2.97      8.86 o 
  -6  -5  12      853.90      767.52     32.03 o 
  -5  -5  12      223.14      206.13     15.86 o 
  -4  -5  12      628.75      632.31     31.07 o 
  -3  -5  12     1266.23     1191.04     62.97 o 
  -2  -5  12      187.45      141.69     21.10 o 
  -1  -5  12       47.96       39.65     19.69 o 
   0  -5  12      648.12      570.73     13.51 o 
   1  -5  12      240.97      278.84      9.87 o 
   2  -5  12       39.16       20.38      4.89 o 
   3  -5  12     1518.02     1591.13     29.13 o 
   4  -5  12      504.49      518.00     14.37 o 
   5  -5  12        3.49        4.91      5.38 o 
   6  -5  12        4.82        4.93      3.86 o 
   7  -5  12      276.62      289.09     11.90 o 
   8  -5  12       57.37       45.16      8.86 o 
  -6  -4  12     1180.33     1143.96     38.51 o 
  -5  -4  12     1446.50     1396.56     42.41 o 
  -4  -4  12      259.58      201.77     16.68 o 
  -3  -4  12       80.20       41.72     26.83 o 
  -2  -4  12       49.08       29.32      8.61 o 
  -1  -4  12        0.12        1.97      7.16 o 
   0  -4  12      920.64      843.80     17.21 o 
   1  -4  12     3192.84     3286.51     51.81 o 
   2  -4  12      453.51      406.73     14.40 o 
   3  -4  12      611.45      638.26     17.60 o 
   4  -4  12      587.16      543.73     16.83 o 
   5  -4  12        1.59       -0.38      4.78 o 
   6  -4  12      178.28      155.90      8.78 o 
   7  -4  12      641.91      604.46     16.96 o 
   8  -4  12      285.99      272.66     14.91 o 
  -6  -3  12     1077.85      965.01     33.98 o 
  -5  -3  12     1132.04     1022.77     53.02 o 
  -4  -3  12      173.49      151.09     13.32 o 
  -3  -3  12      168.85      201.54     14.36 o 
  -2  -3  12      286.29      301.47     22.87 o 
  -1  -3  12      283.82      351.28     17.32 o 
   0  -3  12      108.72      111.12      5.80 o 
   1  -3  12     2506.05     2687.04     48.17 o 
   2  -3  12      563.91      501.78     14.74 o 
   3  -3  12      314.57      289.08      9.90 o 
   4  -3  12        1.27       -4.23      4.23 o 
   5  -3  12      142.49      161.20     16.73 o 
   6  -3  12       16.37        7.85      5.39 o 
   7  -3  12      409.50      453.17     14.06 o 
   8  -3  12     1046.39     1044.53     27.94 o 
   9  -3  12       18.92       26.82      8.98 o 
  -6  -2  12      219.44      260.45     14.06 o 
  -5  -2  12      153.06      124.91     10.32 o 
  -4  -2  12       68.64       70.37     10.48 o 
  -3  -2  12       14.40       27.47      8.40 o 
  -2  -2  12      388.62      511.81     20.86 o 
  -1  -2  12     1735.49     1509.28     31.27 o 
   0  -2  12        6.91        3.59      3.45 o 
   1  -2  12      869.63      698.50     13.20 o 
   2  -2  12      487.68      621.32     15.77 o 
   3  -2  12      141.11      143.46      7.05 o 
   4  -2  12      275.21      232.62      8.87 o 
   5  -2  12     1190.14     1132.14     22.42 o 
   6  -2  12      198.48      187.93     13.92 o 
   7  -2  12       65.34       78.00      8.91 o 
   8  -2  12      537.60      487.21     18.21 o 
   9  -2  12       82.03      107.63     11.06 o 
  -6  -1  12        5.07       13.56      8.19 o 
  -5  -1  12       15.35        7.28      7.02 o 
  -4  -1  12        6.46        6.38      6.56 o 
  -3  -1  12        0.61        3.35      6.13 o 
  -2  -1  12      333.93      296.71     16.34 o 
  -1  -1  12     1918.69     2137.15     41.68 o 
   0  -1  12      115.09      114.82      5.78 o 
   1  -1  12        3.59       17.11      5.17 o 
   2  -1  12      530.66      451.96     10.38 o 
   3  -1  12      162.15      156.68      7.33 o 
   4  -1  12       40.16       51.21      5.30 o 
   5  -1  12     1146.78     1167.30     22.51 o 
   6  -1  12     1222.64     1212.11     23.63 o 
   7  -1  12        9.10       13.08      6.86 o 
   8  -1  12       56.28       67.85     11.20 o 
   9  -1  12        8.33        6.63      7.53 o 
  10  -1  12       24.45       35.03      9.41 o 
  -6   0  12       87.31       71.68     10.10 o 
  -5   0  12        3.82        0.80      6.96 o 
  -4   0  12       14.19       12.96      6.83 o 
  -3   0  12      217.08      180.34     10.96 o 
  -2   0  12       32.30       44.37      5.33 o 
  -1   0  12     1983.95     2004.53     39.78 o 
   0   0  12      708.64      737.21     15.23 o 
   1   0  12      187.34      232.36      8.32 o 
   2   0  12       93.42       73.09      5.43 o 
   3   0  12      173.03      132.70      8.59 o 
   4   0  12       18.17       30.70      4.14 o 
   5   0  12      563.27      521.91     13.09 o 
   6   0  12     1066.40     1145.91     34.67 o 
   7   0  12       75.11       52.00      7.54 o 
   8   0  12       26.34       20.89      7.44 o 
   9   0  12        9.50        8.96      7.38 o 
  10   0  12      115.74      103.81     10.89 o 
  -5   1  12       34.68       29.85      8.21 o 
  -4   1  12       74.45       83.25     12.30 o 
  -3   1  12      502.92      507.05     26.49 o 
  -2   1  12       79.69      109.62      7.12 o 
  -1   1  12     1280.76     1407.33     36.33 o 
   0   1  12      568.59      542.30     25.95 o 
   1   1  12       57.01      100.88      7.64 o 
   2   1  12       36.12       36.11      4.91 o 
   3   1  12        5.74        2.65      3.92 o 
   4   1  12       94.94       68.49      5.25 o 
   5   1  12       16.37        6.59      7.30 o 
   6   1  12      198.86      177.06      8.66 o 
   7   1  12      115.41      113.98      8.00 o 
   8   1  12        9.62        6.83      5.63 o 
   9   1  12       13.14       25.42      6.94 o 
  10   1  12      605.14      577.89     17.45 o 
  11   1  12      146.13      178.66     11.43 o 
  -5   2  12        1.00        2.85      7.31 o 
  -4   2  12      195.09      221.52     16.52 o 
  -3   2  12     1177.29     1195.60     25.60 o 
  -2   2  12      475.84      419.80     12.90 o 
  -1   2  12        0.38        6.24      4.71 o 
   0   2  12      259.86      259.23      9.20 o 
   1   2  12      341.78      298.52      9.50 o 
   2   2  12        0.45        4.37      4.66 o 
   3   2  12      395.20      456.65     11.98 o 
   4   2  12     1321.27     1434.27     32.63 o 
   5   2  12      126.83      108.44     10.04 o 
   6   2  12      172.64      155.18      9.61 o 
   7   2  12       18.03       25.76      6.84 o 
   8   2  12       24.49       17.87      6.81 o 
   9   2  12        2.39       -5.07      6.54 o 
  10   2  12      507.05      472.90     18.45 o 
  11   2  12      521.01      561.15     20.57 o 
  -4   3  12       13.34       16.34      7.30 o 
  -3   3  12      243.99      240.37      9.56 o 
  -2   3  12      510.14      523.80     16.47 o 
  -1   3  12       51.44       37.11      5.71 o 
   0   3  12       14.91       10.81      3.31 o 
   1   3  12      272.52      345.83      9.86 o 
   2   3  12      979.61      913.40     18.66 o 
   3   3  12       63.67       97.54      6.13 o 
   4   3  12      930.62      863.23     21.75 o 
   5   3  12       14.82       11.20      5.99 o 
   6   3  12      156.16      144.67      9.58 o 
   7   3  12       64.85       52.47      8.67 o 
   8   3  12       96.51      108.02      9.40 o 
   9   3  12        8.93       -1.97      6.82 o 
  10   3  12      274.55      284.59     14.49 o 
  11   3  12      834.03      851.86     29.70 o 
  -4   4  12       36.62       42.99     11.86 o 
  -3   4  12        0.41       -2.60      7.14 o 
  -2   4  12       22.77       29.29      6.11 o 
  -1   4  12       76.07       93.14      7.41 o 
   0   4  12       11.77       19.52      3.69 o 
   1   4  12      641.41      638.66     19.58 o 
   2   4  12     1824.52     1865.39     29.49 o 
   3   4  12      167.13      224.64      8.57 o 
   4   4  12      189.40      279.03     13.47 o 
   5   4  12      419.30      389.59     14.40 o 
   6   4  12       13.08       12.22      6.00 o 
   7   4  12      925.04      907.26     23.97 o 
   8   4  12     1172.31     1116.67     27.95 o 
   9   4  12      386.75      375.58     15.63 o 
  10   4  12      109.60       99.89     10.18 o 
  11   4  12      749.75      730.60     23.30 o 
  -3   5  12       43.36       28.70      8.39 o 
  -2   5  12       74.88       88.30     10.62 o 
  -1   5  12       24.03       34.83      6.50 o 
   0   5  12       55.27       51.73      5.63 o 
   1   5  12      188.53      187.72      7.76 o 
   2   5  12     2534.73     2577.16     38.80 o 
   3   5  12      525.64      553.31     13.91 o 
   4   5  12       14.27        9.06      6.14 o 
   5   5  12      142.91      121.32      8.98 o 
   6   5  12       15.16       14.10      6.54 o 
   7   5  12       41.90       35.44      7.30 o 
   8   5  12      854.62      779.27     22.67 o 
   9   5  12      528.09      561.18     19.12 o 
  10   5  12       34.22       31.49      8.69 o 
  11   5  12       93.38       97.94     10.76 o 
  -2   6  12        6.99        8.86      7.99 o 
  -1   6  12      263.91      278.45     15.47 o 
   0   6  12      469.73      495.24     20.76 o 
   1   6  12       10.79       11.85      4.87 o 
   2   6  12      641.24      715.49     15.46 o 
   3   6  12      768.42      760.95     18.53 o 
   4   6  12      462.69      388.15     14.63 o 
   5   6  12      323.63      342.53     20.35 o 
   6   6  12       94.49      127.38      9.57 o 
   7   6  12      271.97      295.93     13.65 o 
   8   6  12      272.29      260.13     13.30 o 
   9   6  12     1113.21     1071.66     28.19 o 
  10   6  12      257.89      258.24     13.95 o 
  11   6  12        0.38       -0.85      7.81 o 
  -2   7  12       98.38      102.92     11.12 o 
  -1   7  12       90.38       96.46     12.03 o 
   0   7  12      833.17      902.62     22.68 o 
   1   7  12      350.63      345.45     11.10 o 
   2   7  12       15.91       20.33      5.44 o 
   3   7  12      265.08      284.40     20.30 o 
   4   7  12       52.37       71.85      8.38 o 
   5   7  12      184.11      153.18     10.29 o 
   6   7  12      426.29      496.04     20.37 o 
   7   7  12      855.22      905.11     24.89 o 
   8   7  12        0.05       -6.41      6.41 o 
   9   7  12      635.32      593.40     28.84 o 
  10   7  12      153.72      121.98     11.99 o 
  11   7  12        3.93       15.57      8.18 o 
  -1   8  12        5.30        4.32      8.86 o 
   0   8  12      517.56      521.72     16.41 o 
   1   8  12      660.28      657.50     17.79 o 
   2   8  12       31.28       30.88      6.98 o 
   3   8  12       49.90       34.59      7.01 o 
   4   8  12       15.87       14.29      6.34 o 
   5   8  12        9.33        5.00      6.89 o 
   6   8  12      626.15      692.44     21.16 o 
   7   8  12      591.60      567.58     20.61 o 
   8   8  12        7.48        6.65      7.31 o 
   9   8  12       18.13       16.07      7.85 o 
  10   8  12       23.03       14.90      8.18 o 
   1   9  12      212.87      225.54     11.31 o 
   2   9  12       42.88       66.02      9.83 o 
   3   9  12       12.54        0.13      6.46 o 
   4   9  12      467.61      450.10     33.09 o 
   5   9  12      153.28      156.87     11.12 o 
   6   9  12      158.32      152.96     11.07 o 
   7   9  12      120.91      134.91     13.24 o 
   8   9  12       19.60       11.62      8.04 o 
   9   9  12        2.96        3.75      9.64 o 
  10   9  12       18.68       19.80      8.60 o 
   2  10  12       16.91       22.53      9.10 o 
   3  10  12       22.56       37.28     12.60 o 
   4  10  12      167.96      211.35     13.34 o 
   5  10  12      126.58       99.23     12.60 o 
   6  10  12       48.51       38.32      9.04 o 
   7  10  12       71.95       83.84     10.31 o 
   8  10  12       70.83       75.03     12.32 o 
   9  10  12        0.09       -7.31      7.31 o 
   5  11  12      143.94      216.66     22.00 o 
   6  11  12        1.84        5.64      8.27 o 
   7  11  12        6.50       -8.15      8.15 o 
  -3  -9  13       39.59       43.96     11.94 o 
  -2  -9  13      106.31       89.20     13.24 o 
  -1  -9  13      357.06      427.82     22.41 o 
   0  -9  13       58.00       44.86     11.23 o 
   1  -9  13      133.98      128.60     10.46 o 
   2  -9  13      160.97      221.80     14.87 o 
  -4  -8  13        4.54       -1.52     10.12 o 
  -3  -8  13       83.19       57.75     12.16 o 
  -2  -8  13       64.29       58.03     11.79 o 
  -1  -8  13      488.01      467.37     22.76 o 
   0  -8  13      428.37      409.42     21.44 o 
   1  -8  13       11.66        0.05      6.53 o 
   2  -8  13        0.91        5.81      8.26 o 
   3  -8  13       77.73       65.48      9.01 o 
   4  -8  13       11.07        9.86     11.83 o 
  -5  -7  13       26.73       15.50     11.10 o 
  -4  -7  13      196.60      161.88     30.58 o 
  -3  -7  13      420.54      457.29     41.06 o 
  -2  -7  13      182.37      152.65     25.14 o 
  -1  -7  13      653.92      612.40     25.78 o 
   0  -7  13      607.41      565.14     24.30 o 
   1  -7  13       54.58       50.20      7.54 o 
   2  -7  13       40.02       47.43      8.01 o 
   3  -7  13      168.51      142.80     10.43 o 
   4  -7  13        4.05       11.95      7.23 o 
   5  -7  13       37.22       52.99      8.66 o 
  -5  -6  13       20.20       16.82     11.02 o 
  -4  -6  13       77.75       84.25     22.45 o 
  -3  -6  13      201.83      212.19     23.37 o 
  -2  -6  13      804.58      710.86     27.98 o 
  -1  -6  13       69.21       70.20     11.55 o 
   0  -6  13      278.85      249.23     16.13 o 
   1  -6  13       70.87       84.30      8.48 o 
   2  -6  13       65.22       55.26      6.46 o 
   3  -6  13      652.55      609.47     16.06 o 
   4  -6  13      866.66      986.88     21.84 o 
   5  -6  13       87.10      107.60      8.46 o 
   6  -6  13      170.01      148.10      9.51 o 
  -6  -5  13       35.45       22.92     10.98 o 
  -5  -5  13      291.95      308.29     19.48 o 
  -4  -5  13       14.13       12.73     10.57 o 
  -3  -5  13      889.91      824.12     47.59 o 
  -2  -5  13     2170.54     2182.97    103.09 o 
  -1  -5  13      930.58      883.48     30.50 o 
   0  -5  13       57.64       39.17      9.81 o 
   1  -5  13       33.12       44.79      8.69 o 
   2  -5  13      393.00      405.95     14.63 o 
   3  -5  13      271.00      333.38     11.53 o 
   4  -5  13     1090.79     1012.48     21.69 o 
   5  -5  13       80.10       88.70      9.26 o 
   6  -5  13       65.54       71.66      7.55 o 
   7  -5  13       62.77       59.37      7.90 o 
  -6  -4  13       21.56       15.86     10.87 o 
  -5  -4  13      895.21      916.19     32.99 o 
  -4  -4  13      200.95      150.01     14.95 o 
  -3  -4  13       72.73       65.85     11.42 o 
  -2  -4  13      187.64      157.44     13.28 o 
  -1  -4  13      341.26      433.63     20.01 o 
   0  -4  13       30.04       29.17      8.65 o 
   1  -4  13      182.33      164.92      7.69 o 
   2  -4  13      431.34      463.99     12.90 o 
   3  -4  13      136.76       75.15      7.61 o 
   4  -4  13      465.25      398.84     12.36 o 
   5  -4  13      290.81      365.40     16.29 o 
   6  -4  13        0.10        3.89      5.54 o 
   7  -4  13       19.62       10.00      6.37 o 
   8  -4  13      383.97      387.19     27.63 o 
  -6  -3  13        0.37       -9.03      9.26 o 
  -5  -3  13      953.91      894.08     50.33 o 
  -4  -3  13     1199.81     1186.20    118.10 o 
  -3  -3  13        7.56       13.52      9.26 o 
  -2  -3  13       12.31       11.30     10.93 o 
  -1  -3  13        0.13       -0.83      7.45 o 
   0  -3  13        2.23       -4.44      5.44 o 
   1  -3  13      849.56      859.98     18.04 o 
   2  -3  13     2441.87     2371.57     45.53 o 
   3  -3  13      418.26      426.83     25.48 o 
   4  -3  13       53.09       50.77      5.93 o 
   5  -3  13      626.88      556.91     15.02 o 
   6  -3  13        1.26       -2.52      5.03 o 
   7  -3  13        4.47        1.64      7.31 o 
   8  -3  13      979.99     1009.89     28.21 o 
  -5  -2  13      177.99      141.71     14.95 o 
  -4  -2  13      675.96      619.13     31.50 o 
  -3  -2  13       35.88       28.53      9.68 o 
  -2  -2  13       93.67       68.74     10.36 o 
  -1  -2  13      171.44      150.76     12.45 o 
   0  -2  13      184.02      148.20      8.50 o 
   1  -2  13       29.19        9.38      4.24 o 
   2  -2  13     1367.07     1426.99     26.12 o 
   3  -2  13      258.55      298.68     11.70 o 
   4  -2  13      190.68      143.11      8.59 o 
   5  -2  13        8.12        8.86      4.93 o 
   6  -2  13      103.01       89.33      8.92 o 
   7  -2  13       87.71      108.07     10.20 o 
   8  -2  13      545.27      595.77     20.85 o 
   9  -2  13     1093.54     1185.01     31.46 o 
  -5  -1  13        3.57        5.54      7.28 o 
  -4  -1  13      239.77      242.52     13.08 o 
  -3  -1  13       66.59       64.08     10.57 o 
  -2  -1  13       12.63       37.40      8.79 o 
  -1  -1  13      251.96      300.59     11.79 o 
   0  -1  13     1135.39     1178.01     26.54 o 
   1  -1  13       30.75        6.03      3.65 o 
   2  -1  13     1746.09     1591.58     28.15 o 
   3  -1  13      478.80      469.98     11.33 o 
   4  -1  13        5.11        0.11      4.36 o 
   5  -1  13      288.85      307.32     10.46 o 
   6  -1  13      512.01      439.25     16.28 o 
   7  -1  13      360.36      398.50     16.05 o 
   8  -1  13       34.43       46.10      8.40 o 
   9  -1  13      667.74      683.98     22.18 o 
  -5   0  13       55.58       57.83     10.60 o 
  -4   0  13      208.54      172.96     11.61 o 
  -3   0  13        8.59       10.41      7.04 o 
  -2   0  13       23.84       25.70      7.05 o 
  -1   0  13        3.29        9.01      5.18 o 
   0   0  13     1017.14      996.35     23.72 o 
   1   0  13     1134.07     1252.14     23.20 o 
   2   0  13      188.06      209.14     13.64 o 
   3   0  13      932.80      987.80     28.37 o 
   4   0  13        3.25       -3.62      4.22 o 
   5   0  13       91.82       71.39      6.76 o 
   6   0  13      485.01      567.74     15.64 o 
   7   0  13      633.01      645.48     20.47 o 
   8   0  13        4.01        0.25      7.10 o 
   9   0  13      206.02      196.13     13.51 o 
  10   0  13      108.57      118.22     11.86 o 
  -5   1  13       32.01       34.91     10.76 o 
  -4   1  13      105.84       89.41     10.04 o 
  -3   1  13      281.71      279.03     17.21 o 
  -2   1  13      305.42      321.07     26.90 o 
  -1   1  13       34.67       34.58      5.89 o 
   0   1  13     1066.57     1183.03     32.95 o 
   1   1  13     2140.16     2076.23     34.72 o 
   2   1  13       28.83       25.79      5.59 o 
   3   1  13      182.51      136.20      7.06 o 
   4   1  13      794.67      687.80     16.30 o 
   5   1  13      145.44      141.47      9.57 o 
   6   1  13      315.86      317.43     13.78 o 
   7   1  13     1115.59     1040.86     29.46 o 
   8   1  13       54.92       72.59      9.70 o 
   9   1  13       30.84       27.97      7.00 o 
  10   1  13        1.93        0.68      6.79 o 
  -4   2  13       12.56        5.31      6.97 o 
  -3   2  13      445.06      450.08     17.90 o 
  -2   2  13     1117.69     1019.34     24.62 o 
  -1   2  13      479.52      473.88     23.55 o 
   0   2  13       25.03        5.81      5.12 o 
   1   2  13      495.73      550.78     13.47 o 
   2   2  13       79.12       87.48      6.10 o 
   3   2  13       97.37      117.46      6.62 o 
   4   2  13      251.74      300.55     23.47 o 
   5   2  13     1143.14     1097.16     33.73 o 
   6   2  13        9.92       15.44      6.40 o 
   7   2  13      638.52      640.38     19.76 o 
   8   2  13      413.50      417.99     18.73 o 
   9   2  13       15.34       17.55      7.76 o 
  10   2  13       34.50       42.44     11.20 o 
  -4   3  13       16.16       29.46     11.16 o 
  -3   3  13       12.31        8.17      7.13 o 
  -2   3  13     1662.36     1664.90     34.74 o 
  -1   3  13     1348.49     1225.87     48.28 o 
   0   3  13       58.96       40.19      8.62 o 
   1   3  13      461.63      406.88     10.73 o 
   2   3  13        8.36        6.46      4.53 o 
   3   3  13       49.13       47.03      5.39 o 
   4   3  13     1553.59     1421.30     31.45 o 
   5   3  13     1288.57     1279.74     29.61 o 
   6   3  13        1.72        0.45      6.15 o 
   7   3  13       98.00      100.22     16.53 o 
   8   3  13      184.55      165.41     13.16 o 
   9   3  13       10.24        1.13      7.31 o 
  10   3  13       57.67       61.67      9.81 o 
  11   3  13      376.18      363.81     17.28 o 
  -3   4  13       22.37       21.90      9.04 o 
  -2   4  13      634.84      571.03     16.52 o 
  -1   4  13     1016.34     1054.76     23.14 o 
   0   4  13       55.82       57.73      6.40 o 
   1   4  13        0.41       -2.56      4.20 o 
   2   4  13      446.57      469.43     15.69 o 
   3   4  13      276.08      324.26     14.27 o 
   4   4  13      146.27      159.70      9.99 o 
   5   4  13      533.77      538.16     21.62 o 
   6   4  13      302.06      271.14     12.69 o 
   7   4  13      182.67      200.39     12.94 o 
   8   4  13        4.02        5.80      6.98 o 
   9   4  13       51.01       63.86      9.60 o 
  10   4  13        8.82        7.56      7.96 o 
  11   4  13      280.15      283.74     15.26 o 
  -2   5  13        2.30        1.75      7.44 o 
  -1   5  13       53.16       46.08      6.41 o 
   0   5  13       21.92        4.93      3.91 o 
   1   5  13       24.61       32.76      5.22 o 
   2   5  13      240.23      250.17      9.14 o 
   3   5  13      544.95      507.81     16.69 o 
   4   5  13        4.65        7.86      6.40 o 
   5   5  13      232.97      221.80     11.57 o 
   6   5  13      339.51      369.53     14.98 o 
   7   5  13      100.82      101.75      9.30 o 
   8   5  13      313.13      304.77     19.28 o 
   9   5  13      411.26      457.34     18.16 o 
  10   5  13      221.11      231.74     13.78 o 
  11   5  13       36.48       32.81      9.26 o 
  -2   6  13        7.46       10.12      8.54 o 
  -1   6  13        0.11        2.42      7.59 o 
   0   6  13        1.58        6.01      6.37 o 
   1   6  13        0.70       -2.42      4.66 o 
   2   6  13       21.91       30.66      6.41 o 
   3   6  13      519.32      471.28     16.92 o 
   4   6  13      411.47      503.10     18.28 o 
   5   6  13       10.38        7.11      6.44 o 
   6   6  13      115.68      110.08      9.82 o 
   7   6  13      101.01      101.95      9.92 o 
   8   6  13        0.55       -6.69      6.69 o 
   9   6  13      559.87      542.02     19.39 o 
  10   6  13      473.55      481.63     30.37 o 
  -1   7  13        7.55        4.01      8.24 o 
   0   7  13      141.53      123.37     11.17 o 
   1   7  13      298.19      311.80     11.02 o 
   2   7  13       38.54       38.17      6.86 o 
   3   7  13      321.22      339.24     13.06 o 
   4   7  13      456.65      497.59     27.85 o 
   5   7  13       92.06       78.28      8.93 o 
   6   7  13       55.58       62.01     10.91 o 
   7   7  13      223.05      198.06     13.20 o 
   8   7  13       62.62       68.05      9.41 o 
   9   7  13      270.27      226.16     13.41 o 
  10   7  13      386.80      410.83     18.00 o 
   1   8  13      866.04      967.56     27.00 o 
   2   8  13      242.02      280.08     12.27 o 
   3   8  13       83.35       87.73     14.17 o 
   4   8  13      182.62      157.14     12.28 o 
   5   8  13       12.84       -0.43      7.12 o 
   6   8  13        7.35        6.28      7.28 o 
   7   8  13      138.34      118.64     10.83 o 
   8   8  13      237.77      260.47     14.09 o 
   9   8  13       12.93        9.27      8.16 o 
  10   8  13      226.85      224.60     26.16 o 
   2   9  13      215.36      257.92     14.41 o 
   3   9  13      173.49      204.26     25.85 o 
   4   9  13       30.82       43.87      8.93 o 
   5   9  13       92.86      102.66     20.94 o 
   6   9  13       14.84       26.62      8.64 o 
   7   9  13       25.12       29.03      9.97 o 
   8   9  13      136.61      128.70     11.64 o 
   9   9  13       58.51       50.76     10.53 o 
   4  10  13        5.38       16.05     10.16 o 
   5  10  13      153.73      153.01     15.08 o 
   6  10  13      226.26      201.30     13.33 o 
   7  10  13        2.88        5.00      8.39 o 
   0  -9  14      238.27      224.10     28.49 o 
  -3  -8  14        9.04       15.17     11.53 o 
  -2  -8  14       33.34       17.78     11.51 o 
  -1  -8  14      197.56      161.31     15.45 o 
   0  -8  14      500.19      443.94     22.91 o 
   1  -8  14      168.98      158.69     14.47 o 
   2  -8  14      182.44      133.36     10.53 o 
   3  -8  14      228.25      220.12     12.96 o 
  -4  -7  14        0.67        3.84     10.01 o 
  -3  -7  14       55.15       48.53     12.40 o 
  -2  -7  14       35.54       61.30     12.74 o 
  -1  -7  14      288.95      284.36     18.54 o 
   0  -7  14      463.32      470.87     42.34 o 
   1  -7  14      647.94      686.56     58.70 o 
   2  -7  14        3.06        8.45      7.27 o 
   3  -7  14       16.44       12.43      7.72 o 
   4  -7  14       41.76       40.66      8.52 o 
  -4  -6  14       24.71       -1.70     10.58 o 
  -3  -6  14      465.54      451.09     23.01 o 
  -2  -6  14      890.00      843.29     31.66 o 
  -1  -6  14        3.26        2.80      9.27 o 
   0  -6  14      566.51      481.97     36.34 o 
   1  -6  14      247.96      332.42     19.85 o 
   2  -6  14      214.12      158.09      8.65 o 
   3  -6  14        2.22        1.51      5.57 o 
   4  -6  14      255.27      264.43     11.18 o 
   5  -6  14       78.21      133.74      9.13 o 
  -5  -5  14        5.01       -0.52      9.78 o 
  -4  -5  14       39.10       10.29     10.41 o 
  -3  -5  14       51.36       29.97     19.44 o 
  -2  -5  14     1284.48     1347.21     86.31 o 
  -1  -5  14      719.20      736.96     41.44 o 
   0  -5  14       13.10        6.12      9.23 o 
   1  -5  14        3.48        3.08      8.49 o 
   2  -5  14       44.11       25.54      6.69 o 
   3  -5  14        1.61        4.48      5.35 o 
   4  -5  14      393.56      391.98     32.23 o 
   5  -5  14      562.90      541.11     15.70 o 
   6  -5  14        0.26        0.34      6.03 o 
  -5  -4  14       36.89       21.25     11.33 o 
  -4  -4  14      153.72      170.32     15.59 o 
  -3  -4  14       47.28       59.23     12.19 o 
  -2  -4  14     2189.45     2083.49     56.12 o 
  -1  -4  14      864.45     1021.12     33.79 o 
   0  -4  14       38.33       39.07     10.96 o 
   1  -4  14        5.99       -0.25      8.65 o 
   2  -4  14      161.90      166.84      8.52 o 
   3  -4  14       96.40       86.63      8.35 o 
   4  -4  14      165.09      137.09      8.44 o 
   5  -4  14      635.08      628.93     16.83 o 
   6  -4  14       48.54       52.26      7.28 o 
   7  -4  14        0.64       -7.54      7.54 o 
  -5  -3  14      318.79      272.90     30.94 o 
  -4  -3  14      483.68      462.88     22.66 o 
  -3  -3  14      202.76      189.36     15.28 o 
  -2  -3  14      169.04      178.20     14.21 o 
  -1  -3  14      352.18      285.33     17.05 o 
   0  -3  14        0.47       -1.32      8.07 o 
   1  -3  14       15.64       11.25      5.79 o 
   2  -3  14      346.37      323.09     12.73 o 
   3  -3  14      428.95      479.83     13.62 o 
   4  -3  14       38.52       17.42      5.49 o 
   5  -3  14      568.34      488.44     14.22 o 
   6  -3  14       81.38      120.29     13.26 o 
   7  -3  14       12.61       10.55      7.92 o 
   8  -3  14       94.70       86.27     11.07 o 
  -5  -2  14       52.58       44.28     11.21 o 
  -4  -2  14      529.38      487.12     26.56 o 
  -3  -2  14      433.88      435.61     21.98 o 
  -2  -2  14       87.59       94.68     11.68 o 
  -1  -2  14      202.05      175.51     13.91 o 
   0  -2  14       56.91       39.36      9.49 o 
   1  -2  14        3.02        0.49      5.29 o 
   2  -2  14      269.58      271.65      9.86 o 
   3  -2  14      684.64      804.86     26.15 o 
   4  -2  14      169.87      123.61      7.59 o 
   5  -2  14      404.76      388.65     12.46 o 
   6  -2  14       26.73       20.14     12.51 o 
   7  -2  14        0.01        4.75      7.57 o 
   8  -2  14      140.01      138.72     11.81 o 
  -4  -1  14      258.62      276.53     15.82 o 
  -3  -1  14      247.68      265.37     17.13 o 
  -2  -1  14       29.28       28.62      9.18 o 
  -1  -1  14      171.96      186.59     13.94 o 
   0  -1  14       61.18      112.78     11.03 o 
   1  -1  14      109.23       74.70     14.87 o 
   2  -1  14       28.64       17.54      9.47 o 
   3  -1  14      381.34      313.32     10.79 o 
   4  -1  14      264.62      335.79     15.03 o 
   5  -1  14        5.06       -0.50      6.19 o 
   6  -1  14       55.37       45.91     10.64 o 
   7  -1  14      173.76      146.18     10.99 o 
   8  -1  14       22.97       28.63      9.00 o 
   9  -1  14      144.76      164.61     15.35 o 
  -4   0  14       96.93      105.27     10.27 o 
  -3   0  14       19.34       21.16      7.94 o 
  -2   0  14       20.42       24.95     10.68 o 
  -1   0  14        6.40       12.56      8.17 o 
   0   0  14      410.09      412.10     14.35 o 
   1   0  14      524.72      563.41     17.26 o 
   2   0  14      120.76      118.60      6.90 o 
   3   0  14       58.37       72.61      6.05 o 
   4   0  14      484.88      494.48     21.41 o 
   5   0  14      158.71      117.51      9.52 o 
   6   0  14      109.83      116.94      8.63 o 
   7   0  14      635.26      646.46     17.99 o 
   8   0  14      119.36      100.21      9.47 o 
   9   0  14        5.57       14.49      7.57 o 
  -4   1  14      169.67      160.22     14.01 o 
  -3   1  14       23.27       12.74      8.57 o 
  -2   1  14        8.19        1.01      7.16 o 
  -1   1  14       15.57       12.46      8.53 o 
   0   1  14       41.25       48.93     14.16 o 
   1   1  14     1865.29     1825.16     39.69 o 
   2   1  14      989.23      958.62     21.38 o 
   3   1  14       88.82       89.25      6.45 o 
   4   1  14      196.12      196.85     10.76 o 
   5   1  14       24.46       11.86      6.32 o 
   6   1  14        5.04        8.83      6.88 o 
   7   1  14      903.65      850.14     24.10 o 
   8   1  14      234.05      270.16     13.89 o 
   9   1  14        1.83       -4.27      6.87 o 
  10   1  14      114.41      111.06     10.21 o 
  -3   2  14       30.33       30.13      8.47 o 
  -2   2  14      252.56      231.19     12.75 o 
  -1   2  14      487.87      474.80     14.52 o 
   0   2  14        1.33       -2.74      4.39 o 
   1   2  14      999.41     1043.97     24.97 o 
   2   2  14      991.02     1076.01     21.43 o 
   3   2  14      383.35      336.65     13.47 o 
   4   2  14      105.23      129.49      9.22 o 
   5   2  14      439.24      450.21     16.06 o 
   6   2  14       46.12       46.20      8.16 o 
   7   2  14      622.38      674.67     20.92 o 
   8   2  14      977.95      876.87     25.10 o 
   9   2  14      125.38      118.65     11.19 o 
  10   2  14        3.28        5.37      8.18 o 
  -3   3  14       26.18       16.71      8.16 o 
  -2   3  14      660.93      687.63     29.81 o 
  -1   3  14     1658.32     1695.86     32.59 o 
   0   3  14      297.90      230.94     11.80 o 
   1   3  14      250.18      217.78     10.78 o 
   2   3  14      486.64      505.38     13.45 o 
   3   3  14      212.10      219.44     11.07 o 
   4   3  14      247.62      202.02     10.85 o 
   5   3  14      561.48      529.20     17.60 o 
   6   3  14      669.43      734.46     24.45 o 
   7   3  14       41.97       28.31      8.30 o 
   8   3  14      559.13      564.41     19.59 o 
   9   3  14       78.90       78.73     10.11 o 
  10   3  14        0.10       -2.41      8.05 o 
  -2   4  14       42.46       33.46      8.73 o 
  -1   4  14     1409.84     1423.04     29.04 o 
   0   4  14      223.73      252.66     10.87 o 
   1   4  14       68.08       93.17      9.42 o 
   2   4  14        1.84       -0.66      4.83 o 
   3   4  14       22.90       28.43      6.76 o 
   4   4  14       36.38       31.63      6.97 o 
   5   4  14      250.14      298.45     13.54 o 
   6   4  14     1195.20     1150.53     28.43 o 
   7   4  14       59.59       56.90     16.99 o 
   8   4  14      130.31      118.75     10.67 o 
   9   4  14       29.79       25.64      8.74 o 
  10   4  14        2.75       -5.34      7.87 o 
  -1   5  14      238.93      235.63     11.25 o 
   0   5  14      163.41      147.83     17.93 o 
   1   5  14       89.51       95.72      7.98 o 
   2   5  14       27.44       51.30      7.28 o 
   3   5  14      254.11      240.60     12.19 o 
   4   5  14      107.42      132.30      9.79 o 
   5   5  14       68.97       69.79     10.39 o 
   6   5  14      940.94      948.97     25.24 o 
   7   5  14      351.51      354.69     21.85 o 
   8   5  14        8.74       -1.75      7.00 o 
   9   5  14       78.66       73.19      9.92 o 
  10   5  14       63.08       73.10     10.22 o 
  -1   6  14       18.47       21.60      7.66 o 
   0   6  14      119.62      133.08      8.42 o 
   1   6  14        2.98       -3.24      4.06 o 
   2   6  14       13.72       10.44      6.27 o 
   3   6  14       57.29       78.87     11.29 o 
   4   6  14      826.92      831.37     23.26 o 
   5   6  14        1.31       -0.82      6.67 o 
   6   6  14      274.38      251.50     13.06 o 
   7   6  14       97.48       96.22     10.25 o 
   8   6  14        9.63        9.68      7.55 o 
   9   6  14      217.56      247.11     14.37 o 
  10   6  14      212.10      214.83     14.06 o 
   1   7  14        4.52       13.55     10.32 o 
   2   7  14       14.22        5.13      4.75 o 
   3   7  14       84.14       86.46      8.73 o 
   4   7  14      864.42      893.18     25.04 o 
   5   7  14       98.48       97.47      9.97 o 
   6   7  14       34.91       33.57      8.45 o 
   7   7  14        2.84        3.37      9.37 o 
   8   7  14        0.35       -3.22      7.58 o 
   9   7  14       41.00       28.35     10.12 o 
   2   8  14       34.80       48.32      9.36 o 
   3   8  14        2.41       -1.70      6.80 o 
   4   8  14      191.79      178.02     12.29 o 
   5   8  14       94.25      114.04     10.68 o 
   6   8  14        0.21       -7.28      7.28 o 
   7   8  14       16.98       31.97      8.60 o 
   8   8  14       64.92       77.32     10.17 o 
   9   8  14       16.94       18.32      9.32 o 
   4   9  14        7.45        9.46      6.78 o 
   5   9  14      132.32      122.86     11.61 o 
   6   9  14        0.05       -7.41      8.09 o 
   7   9  14       40.27       41.23      9.33 o 
   8   9  14      149.02      156.58     12.90 o 
  -2  -7  15       28.67        5.54     17.56 o 
  -1  -7  15        0.02       -2.87     10.42 o 
   0  -7  15      257.12      240.90     17.27 o 
   1  -7  15      818.22      867.25     31.86 o 
   2  -7  15      314.92      350.15     20.07 o 
   3  -7  15        2.95       20.27      8.06 o 
  -3  -6  15       42.83       19.06     11.45 o 
  -2  -6  15       53.17       22.55     16.12 o 
  -1  -6  15      246.70      235.92     17.28 o 
   0  -6  15       99.44       82.66     13.36 o 
   1  -6  15      782.92      863.81     31.60 o 
   2  -6  15      503.41      379.56     20.36 o 
   3  -6  15        7.02        3.14      6.08 o 
   4  -6  15        7.93        6.11      6.26 o 
  -3  -5  15        5.30        1.75     10.01 o 
  -2  -5  15      122.32      106.06     14.05 o 
  -1  -5  15      500.11      639.51     27.31 o 
   0  -5  15      180.66      149.25     15.83 o 
   1  -5  15      516.24      487.38     22.87 o 
   2  -5  15      765.04      738.64     21.50 o 
   3  -5  15      252.85      274.50     11.22 o 
   4  -5  15      112.72      144.47     10.62 o 
   5  -5  15      106.57       78.93      7.99 o 
   6  -5  15      219.39      266.16     14.32 o 
  -3  -4  15        0.27       -7.45      8.87 o 
  -2  -4  15      112.25      104.31     13.78 o 
  -1  -4  15     1189.89     1218.76     60.39 o 
   0  -4  15     1182.99     1153.81     36.69 o 
   1  -4  15      197.56      167.11     14.57 o 
   2  -4  15      195.26      248.23     12.06 o 
   3  -4  15        0.44       -2.23      4.89 o 
   4  -4  15        0.89        3.87      5.67 o 
   5  -4  15      264.56      251.48     11.13 o 
   6  -4  15      263.06      298.05     15.08 o 
  -4  -3  15        0.75       -4.25     10.54 o 
  -3  -3  15      147.73      172.03     15.37 o 
  -2  -3  15       22.35       25.35     10.12 o 
  -1  -3  15      466.49      456.17     29.18 o 
   0  -3  15      516.05      570.10     24.02 o 
   1  -3  15       15.87       14.07      8.98 o 
   2  -3  15      411.16      408.94     18.60 o 
   3  -3  15       18.97       42.41      7.73 o 
   4  -3  15       61.30       60.12      6.83 o 
   5  -3  15      128.42      130.33     11.96 o 
   6  -3  15      450.62      482.08     18.38 o 
   7  -3  15       43.19       60.19      9.86 o 
  -4  -2  15      231.69      208.48     23.82 o 
  -3  -2  15      534.95      582.63     25.66 o 
  -2  -2  15       25.61       24.10     10.33 o 
  -1  -2  15      255.93      262.15     16.74 o 
   0  -2  15      101.58      145.56     13.08 o 
   1  -2  15       51.07       35.35      9.22 o 
   2  -2  15      164.92      173.74     12.06 o 
   3  -2  15      231.57      219.62      8.89 o 
   4  -2  15      277.24      273.31     10.89 o 
   5  -2  15       46.24       39.40      8.07 o 
   6  -2  15      374.85      385.05     16.77 o 
   7  -2  15       86.81       62.31      9.51 o 
   8  -2  15       20.71       24.63     10.40 o 
  -3  -1  15      513.34      496.03     28.62 o 
  -2  -1  15      222.14      230.21     31.56 o 
  -1  -1  15       24.26       44.68      9.71 o 
   0  -1  15      113.58       69.98     11.05 o 
   1  -1  15       42.81       44.29      7.00 o 
   2  -1  15       65.76       25.65      6.72 o 
   3  -1  15      206.34      156.89     14.45 o 
   4  -1  15      594.33      749.06     20.96 o 
   5  -1  15      217.75      178.62      9.40 o 
   6  -1  15       96.75       60.72      7.72 o 
   7  -1  15      128.36      136.61     17.35 o 
   8  -1  15       18.03       18.75      8.75 o 
  -3   0  15      176.41      180.10     15.33 o 
  -2   0  15      384.75      359.53     19.52 o 
  -1   0  15        1.21       -8.02      8.29 o 
   0   0  15        1.65        3.21     13.71 o 
   1   0  15      460.36      467.09     17.24 o 
   2   0  15      242.12      250.79     11.83 o 
   3   0  15       18.77       18.60      5.33 o 
   4   0  15      467.66      496.24     16.94 o 
   5   0  15      228.87      206.96     11.96 o 
   6   0  15       71.27       62.99     11.06 o 
   7   0  15        1.14       -6.19      6.19 o 
   8   0  15      204.32      180.48     15.33 o 
   9   0  15       17.12       33.40      8.50 o 
  -3   1  15        1.94        4.26      7.77 o 
  -2   1  15      263.51      286.04     21.03 o 
  -1   1  15      107.73       83.54     13.36 o 
   0   1  15       20.89        6.55      4.54 o 
   1   1  15      508.63      548.80     17.41 o 
   2   1  15     1349.07     1375.29     30.95 o 
   3   1  15      111.79      103.90      8.53 o 
   4   1  15      683.29      557.54     17.78 o 
   5   1  15      521.98      598.30     19.24 o 
   6   1  15      297.99      256.14     13.01 o 
   7   1  15       67.26       61.18      9.48 o 
   8   1  15      209.96      217.94     13.54 o 
   9   1  15      233.67      285.71     15.67 o 
  -2   2  15      111.10       95.06     10.17 o 
  -1   2  15        9.78        2.80      7.37 o 
   0   2  15       68.46       70.87     12.90 o 
   1   2  15      309.18      306.72     13.07 o 
   2   2  15     2114.82     2300.00     63.27 o 
   3   2  15      506.95      491.56     26.49 o 
   4   2  15        0.15        4.59      6.38 o 
   5   2  15       15.47       23.32      7.30 o 
   6   2  15        0.08       -6.57      6.57 o 
   7   2  15        4.51        1.49      7.30 o 
   8   2  15      181.37      172.36     12.29 o 
   9   2  15      322.85      327.32     16.21 o 
  -2   3  15        4.26        9.29      8.41 o 
  -1   3  15      385.80      407.17     17.16 o 
   0   3  15      499.39      475.15     14.61 o 
   1   3  15       20.00       22.48      6.62 o 
   2   3  15      469.93      455.53     20.40 o 
   3   3  15      307.39      342.15     14.04 o 
   4   3  15      191.48      187.53     11.27 o 
   5   3  15        0.58       -6.27      6.27 o 
   6   3  15      101.88      119.14     10.17 o 
   7   3  15      164.05      174.24     12.00 o 
   8   3  15      122.11      119.76     11.27 o 
   9   3  15      810.49      810.26     25.11 o 
  -1   4  15      109.41       84.25      8.38 o 
   0   4  15      364.74      437.50     17.30 o 
   1   4  15      136.00      147.42      9.97 o 
   2   4  15       36.97       36.52      9.10 o 
   3   4  15      323.86      340.23     20.31 o 
   4   4  15       85.18       87.90      8.78 o 
   5   4  15        0.30        2.27      6.96 o 
   6   4  15      163.23      138.07     14.22 o 
   7   4  15      381.32      415.14     17.15 o 
   8   4  15        0.06       -6.79      8.98 o 
   9   4  15      185.00      117.22     11.57 o 
   0   5  15      298.66      345.96     13.75 o 
   1   5  15      631.02      639.83     29.74 o 
   2   5  15        1.83        4.81      8.24 o 
   3   5  15        1.21        0.69      6.68 o 
   4   5  15      128.45      139.06     10.62 o 
   5   5  15        0.02       -3.13      7.07 o 
   6   5  15      119.11      118.36     20.35 o 
   7   5  15      468.60      546.06     19.68 o 
   8   5  15       89.45       87.28     10.12 o 
   9   5  15        6.30        5.32      8.43 o 
   1   6  15      448.54      474.09     30.50 o 
   2   6  15       13.64        9.39      7.85 o 
   3   6  15       33.23       29.38      8.19 o 
   4   6  15      214.33      202.87     22.68 o 
   5   6  15       27.79       37.87      8.36 o 
   6   6  15        0.66        8.13      7.66 o 
   7   6  15      217.61      260.75     20.84 o 
   8   6  15      181.68      155.25     12.54 o 
   9   6  15        7.72        9.40      8.67 o 
   2   7  15        0.12        1.10      6.88 o 
   3   7  15       26.13       33.58      8.88 o 
   4   7  15      180.68      223.92     14.65 o 
   5   7  15      387.69      411.36     17.51 o 
   6   7  15       47.09       47.10     10.63 o 
   7   7  15      101.84       79.98     10.64 o 
   8   7  15      121.04      150.93     12.72 o 
   4   8  15      117.55      119.08     11.25 o 
   5   8  15      502.86      512.46     21.96 o 
   6   8  15      231.56      289.87     15.40 o 
   7   8  15        0.31       -1.71      8.16 o 
  -1  -6  16       96.50       80.16     13.72 o 
   0  -6  16        5.58       -8.40     10.19 o 
   1  -6  16      331.29      328.45     20.22 o 
   2  -6  16      796.84      758.23     29.35 o 
   3  -6  16      262.70      284.46     18.43 o 
  -2  -5  16       23.47        9.18     11.20 o 
  -1  -5  16       89.11      128.97     14.93 o 
   0  -5  16      105.11       86.04     13.30 o 
   1  -5  16      161.90      160.25     15.08 o 
   2  -5  16      294.35      291.09     20.34 o 
   3  -5  16      300.68      276.49     34.06 o 
   4  -5  16        0.96       -3.21      6.11 o 
  -2  -4  16        0.27       15.58     13.58 o 
  -1  -4  16      206.72      171.37     15.60 o 
   0  -4  16      396.03      508.70     24.29 o 
   1  -4  16       22.80       24.88     10.38 o 
   2  -4  16      242.40      297.67     33.09 o 
   3  -4  16      698.19      664.77     17.36 o 
   4  -4  16       87.94       88.33      8.12 o 
   5  -4  16        3.05        7.19      8.85 o 
  -2  -3  16        4.44       -0.51     10.24 o 
  -1  -3  16      122.10      130.95     14.07 o 
   0  -3  16      836.23      900.07     31.84 o 
   1  -3  16      186.50      147.94     13.92 o 
   2  -3  16      197.43      127.16     24.85 o 
   3  -3  16        1.29        4.79      5.06 o 
   4  -3  16        9.93       11.86      7.17 o 
   5  -3  16       27.71       14.69      7.64 o 
   6  -3  16      188.97      155.10     12.04 o 
  -2  -2  16      272.99      300.48     28.74 o 
  -1  -2  16        7.04        2.59      9.81 o 
   0  -2  16      401.47      418.14     32.55 o 
   1  -2  16      504.07      499.08     33.61 o 
   2  -2  16       18.89       10.36      6.89 o 
   3  -2  16        0.86        2.20      5.47 o 
   4  -2  16       80.32       86.81      7.71 o 
   5  -2  16       53.82       50.05      7.55 o 
   6  -2  16       59.27       50.13     12.07 o 
   7  -2  16      489.60      462.75     19.45 o 
  -2  -1  16      352.43      367.50     25.41 o 
  -1  -1  16      246.03      217.29     39.46 o 
   0  -1  16       63.59       50.20     10.95 o 
   1  -1  16      203.18      195.07     14.69 o 
   2  -1  16       64.98       82.40      8.44 o 
   3  -1  16       14.35       10.91      6.70 o 
   4  -1  16      388.96      475.92     16.92 o 
   5  -1  16      362.21      384.43     16.00 o 
   6  -1  16        3.83        4.06      6.57 o 
   7  -1  16      296.47      270.46     12.78 o 
  -2   0  16      429.20      410.51     23.37 o 
  -1   0  16      534.13      640.87     72.58 o 
   0   0  16       29.05       14.69      8.17 o 
   1   0  16       96.44      129.66     12.82 o 
   2   0  16       18.40        1.23      6.03 o 
   3   0  16        4.58       10.24      8.27 o 
   4   0  16      596.15      569.40     20.49 o 
   5   0  16      925.52      984.91     26.22 o 
   6   0  16      198.00      153.78     14.76 o 
   7   0  16       86.48       77.59     13.94 o 
   8   0  16       73.42       88.63     17.77 o 
  -2   1  16      439.65      486.00     24.89 o 
  -1   1  16      358.12      353.20     22.20 o 
   0   1  16       41.93       25.79     21.01 o 
   1   1  16        0.33       -6.21      6.21 o 
   2   1  16      278.52      265.69     31.99 o 
   3   1  16       45.84       39.45      9.69 o 
   4   1  16       90.59       62.17      7.98 o 
   5   1  16      363.47      435.71     17.07 o 
   6   1  16      471.60      479.73     18.38 o 
   7   1  16      149.93      144.87     12.04 o 
   8   1  16       13.94       19.32      9.09 o 
  -1   2  16       78.56       79.52     12.00 o 
   0   2  16       25.30       15.50      9.55 o 
   1   2  16       34.97       30.35      7.29 o 
   2   2  16      384.71      482.98     21.46 o 
   3   2  16      655.07      674.04     25.83 o 
   4   2  16        0.68       -2.73      6.63 o 
   5   2  16      556.02      542.16     18.89 o 
   6   2  16      344.92      350.27     20.05 o 
   7   2  16       58.59       46.72      9.37 o 
   8   2  16       16.06       28.09      8.87 o 
   0   3  16       18.66       18.41      9.42 o 
   1   3  16        6.41       -7.09     16.41 o 
   2   3  16      136.57      126.26     12.83 o 
   3   3  16      757.58      852.20     29.60 o 
   4   3  16      128.55      124.40     13.48 o 
   5   3  16      127.91      118.15     10.27 o 
   6   3  16       20.03       18.50      8.02 o 
   7   3  16       53.22       58.61      9.16 o 
   8   3  16       49.71       49.83      9.57 o 
   0   4  16      343.17      361.88     14.01 o 
   1   4  16      157.65      168.78     26.69 o 
   2   4  16       66.99       65.53     10.83 o 
   3   4  16      473.18      418.94     27.34 o 
   4   4  16      298.19      338.94     21.30 o 
   5   4  16       31.50       28.00      8.03 o 
   6   4  16        9.50        6.08      7.48 o 
   7   4  16      212.98      221.70     13.65 o 
   8   4  16        3.80       10.25      8.33 o 
   1   5  16      221.39      197.81     15.17 o 
   2   5  16       16.82       15.07      9.57 o 
   3   5  16      175.70      206.39     15.68 o 
   4   5  16       83.85      103.21     10.05 o 
   5   5  16       73.46      102.89     14.49 o 
   6   5  16       35.40       43.66      8.97 o 
   7   5  16       76.86       76.54     10.12 o 
   8   5  16       49.66       48.14     10.20 o 
   2   6  16       18.98       15.98     10.04 o 
   3   6  16        7.47       -9.30      9.30 o 
   4   6  16        4.46       -3.90      9.60 o 
   5   6  16       45.72       54.45      9.32 o 
   6   6  16       15.89       11.31      8.37 o 
   7   6  16       49.45       40.72     12.66 o 
   8   6  16      173.84      176.75     13.51 o 
   5   7  16       99.70       91.13     10.90 o 
   6   7  16       69.32       79.74     10.11 o 
   0  -4  17       44.64       74.39     13.61 o 
   1  -4  17      184.40      180.42     15.85 o 
   2  -4  17        0.53       -7.15      7.15 o 
   3  -4  17      259.98      282.38     20.14 o 
   4  -4  17      341.53      326.70     19.34 o 
   0  -3  17      297.11      280.05     18.54 o 
   1  -3  17      550.20      573.67     35.43 o 
   2  -3  17       47.96       42.51     11.18 o 
   3  -3  17      159.50      162.14     14.40 o 
   4  -3  17      194.37      210.72     10.79 o 
   5  -3  17        0.88       -1.72      7.63 o 
  -1  -2  17       56.09       46.17     11.69 o 
   0  -2  17      118.08      133.49     14.49 o 
   1  -2  17      530.28      581.02     38.27 o 
   2  -2  17      302.03      294.59     18.03 o 
   3  -2  17        6.02       -1.53      9.17 o 
   4  -2  17        3.02        1.53      6.91 o 
   5  -2  17       30.28       31.54      7.49 o 
   6  -2  17        0.61        0.90      6.77 o 
  -1  -1  17      157.14      165.59     28.38 o 
   0  -1  17        8.34       -2.79      9.32 o 
   1  -1  17      456.35      483.36     22.96 o 
   2  -1  17      396.82      460.20     33.40 o 
   3  -1  17       27.83       49.95     10.15 o 
   4  -1  17        7.58       -1.34      6.84 o 
   5  -1  17      125.66      145.19     16.77 o 
   6  -1  17        3.57       -0.72      7.93 o 
   0   0  17      110.59       77.54     51.21 o 
   1   0  17       43.45      100.64     12.34 o 
   2   0  17      216.15      189.24     23.37 o 
   3   0  17       52.15       58.62     10.72 o 
   4   0  17       31.86       30.04     10.29 o 
   5   0  17      526.31      504.07     20.73 o 
   6   0  17      508.75      558.85     20.30 o 
   7   0  17        0.42       10.76      8.64 o 
   0   1  17      262.93      250.35     16.27 o 
   1   1  17        2.24        3.64     15.33 o 
   2   1  17        1.63       13.81      8.70 o 
   3   1  17        1.77       12.12     12.59 o 
   4   1  17        5.31        2.16      6.59 o 
   5   1  17      214.46      219.03     12.70 o 
   6   1  17      733.31      830.47     25.31 o 
   7   1  17      137.66      151.39     12.54 o 
   1   2  17      127.15      111.08     20.63 o 
   2   2  17        0.80       11.19      8.71 o 
   3   2  17      122.31      142.86     13.28 o 
   4   2  17      227.32      195.35     11.60 o 
   5   2  17        4.71        0.26      7.29 o 
   6   2  17      932.01      995.98     27.70 o 
   7   2  17      528.14      526.24     21.65 o 
   1   3  17      185.90      214.41     24.49 o 
   2   3  17        1.64        5.06      8.97 o 
   3   3  17      211.93      196.08     15.44 o 
   4   3  17      603.09      598.99     25.25 o 
   5   3  17        9.43        8.14      7.58 o 
   6   3  17      304.94      313.24     15.14 o 
   7   3  17      212.54      221.59     14.08 o 
   2   4  17       80.64       46.19     10.78 o 
   3   4  17       71.48       68.65     11.79 o 
   4   4  17      378.89      427.04     33.07 o 
   5   4  17       92.34       91.34     14.11 o 
   6   4  17        9.76       -0.75      7.61 o 
   7   4  17       31.37       49.64      9.91 o 
   4   5  17      322.74      308.90     19.24 o 
   5   5  17      164.42      153.15     12.58 o 
   6   5  17        1.44        3.50      8.35 o 
   2  -1  18      393.84      398.71     32.46 o 
   3  -1  18      129.12      129.37     21.64 o 
   4  -1  18       22.08       18.00     10.24 o 
   2   0  18      190.56      169.98     23.23 o 
   3   0  18      107.17      132.33     21.60 o 
   4   0  18        2.41       -9.10      9.10 o 
   5   0  18        0.08        5.56     10.95 o 
   3   1  18       97.49      104.18     21.21 o 
   4   1  18       20.66        6.45     10.07 o 
   5   1  18       12.00       13.73      8.06 o 
   4   2  18       17.32       12.86     10.27 o 
   5   2  18        9.69       -9.52      9.52 o 
                                                 
